# Supplementary material for: Obligatory and facilitative allelic variation in the DNA methylome within common disease-associated loci
Source: Nat Commun. 2018 Jan 2;9:8. doi: 10.1038/s41467-017-01586-1 (PMC5750212; doi:10.1038/s41467-017-01586-1)
Supplement: Supplementary file 4 — Supplementary Data 1 [file 41467_2017_1586_MOESM4_ESM.txt]

#HSM_Peak_BED_file_hg19
track name="HSM peaks" description="HSM peaks" color=107,100,229 visibility=dense
chr1	3079000	3079750
chr1	3084500	3085500
chr1	3097250	3099000
chr1	3768250	3768750
chr1	3775750	3776500
chr1	3780750	3781500
chr1	4196500	4197000
chr1	4198000	4199000
chr1	4202750	4203250
chr1	4231750	4232250
chr1	7801000	7801500
chr1	7809000	7810000
chr1	7875500	7876000
chr1	7883500	7884000
chr1	7889750	7891250
chr1	7894750	7895250
chr1	9303500	9304250
chr1	9336500	9337000
chr1	11032750	11033250
chr1	11034500	11035250
chr1	11040500	11041000
chr1	11042750	11043250
chr1	11045750	11048000
chr1	11048250	11049250
chr1	11920500	11921250
chr1	16143250	16144250
chr1	16152000	16155500
chr1	16263000	16263750
chr1	16312750	16313750
chr1	16407500	16408000
chr1	16500000	16500750
chr1	16582250	16583000
chr1	16890250	16890750
chr1	16980750	16981250
chr1	17328000	17328500
chr1	17369750	17370750
chr1	17376500	17378000
chr1	17394500	17395250
chr1	17398000	17399000
chr1	17423750	17424500
chr1	17674250	17675000
chr1	17711000	17711750
chr1	17715500	17716250
chr1	17717500	17719000
chr1	17780000	17780750
chr1	17785250	17786250
chr1	17791250	17792500
chr1	17796250	17797000
chr1	18926500	18927000
chr1	18927750	18928750
chr1	18951500	18952250
chr1	19681000	19681750
chr1	19718250	19719000
chr1	19720750	19721250
chr1	19730750	19731500
chr1	19750500	19751250
chr1	19766000	19766750
chr1	19768250	19768750
chr1	19774500	19775250
chr1	19777750	19778250
chr1	19792250	19792750
chr1	19829000	19829500
chr1	20145750	20146500
chr1	20160750	20161250
chr1	20190750	20191500
chr1	20243500	20244000
chr1	21753750	21754750
chr1	21767250	21767750
chr1	21775750	21776500
chr1	21809750	21810250
chr1	22692000	22693000
chr1	24517750	24518500
chr1	24520250	24524000
chr1	25023000	25023750
chr1	25029750	25030750
chr1	25031000	25032000
chr1	25047000	25047500
chr1	25148000	25148750
chr1	25154750	25155500
chr1	25167750	25168500
chr1	25295500	25296000
chr1	25304000	25305000
chr1	25590750	25591500
chr1	25594750	25597500
chr1	25599500	25600250
chr1	25600500	25602000
chr1	25602500	25606000
chr1	25606500	25607750
chr1	25608250	25614500
chr1	25615000	25615750
chr1	25616500	25620250
chr1	25621500	25622750
chr1	25625000	25629250
chr1	25629500	25633250
chr1	25633750	25634250
chr1	25637000	25638250
chr1	25639000	25640000
chr1	25640500	25643750
chr1	25644000	25646000
chr1	25646250	25649500
chr1	25649750	25651000
chr1	25655500	25656500
chr1	25657250	25660750
chr1	25674500	25675250
chr1	25688000	25688500
chr1	25719250	25720750
chr1	25730250	25731250
chr1	25732000	25736750
chr1	25746750	25747500
chr1	25760750	25761250
chr1	25778750	25779750
chr1	25783500	25784250
chr1	25785000	25785750
chr1	25793500	25794000
chr1	25825250	25826250
chr1	25853000	25853500
chr1	25859000	25859750
chr1	26488500	26489250
chr1	26523500	26524000
chr1	26526000	26526750
chr1	26597250	26598000
chr1	26690500	26691250
chr1	27186000	27187000
chr1	27236000	27236500
chr1	27253250	27253750
chr1	31688250	31689000
chr1	31707000	31707750
chr1	31709000	31709500
chr1	31710000	31710750
chr1	31721250	31721750
chr1	31725750	31726250
chr1	31728750	31729250
chr1	31740750	31742000
chr1	31751750	31752750
chr1	31756750	31757750
chr1	31763500	31764500
chr1	31766000	31767000
chr1	31796000	31796750
chr1	31805250	31806250
chr1	31833250	31834000
chr1	31847750	31848500
chr1	31857250	31858500
chr1	31876500	31877500
chr1	31881750	31882500
chr1	31902000	31902750
chr1	31904250	31905000
chr1	31943000	31943500
chr1	31975750	31976500
chr1	37984250	37984750
chr1	37991250	37992000
chr1	38044500	38045000
chr1	38267000	38267500
chr1	38650500	38651250
chr1	39291750	39292250
chr1	39340250	39340750
chr1	39359750	39360500
chr1	39379750	39380500
chr1	39944500	39945250
chr1	39953500	39954000
chr1	40020250	40020750
chr1	40046500	40047000
chr1	41466250	41467500
chr1	41563250	41564250
chr1	41582500	41583250
chr1	41611750	41612500
chr1	41658750	41659500
chr1	41688750	41689500
chr1	41745500	41746000
chr1	44075250	44076000
chr1	44083500	44084250
chr1	44104250	44104750
chr1	44204750	44205500
chr1	44212750	44213500
chr1	44267500	44268000
chr1	44277250	44278000
chr1	44306500	44307000
chr1	44310750	44311250
chr1	44321000	44321500
chr1	44352750	44353750
chr1	44393250	44393750
chr1	44405000	44405750
chr1	44431000	44431750
chr1	45923750	45924250
chr1	45942750	45943750
chr1	45966000	45966750
chr1	45975500	45976250
chr1	45985250	45986250
chr1	45993750	45994750
chr1	45995000	45995500
chr1	45999000	45999750
chr1	46003750	46004500
chr1	46008500	46009250
chr1	46021250	46022000
chr1	46024500	46025000
chr1	46026000	46026750
chr1	46027000	46027750
chr1	46073250	46073750
chr1	46146500	46147250
chr1	46304000	46304500
chr1	46359500	46360500
chr1	46366000	46366500
chr1	46379000	46380000
chr1	46512750	46513250
chr1	46529500	46530000
chr1	47275500	47276000
chr1	47311750	47312500
chr1	47396000	47396500
chr1	47477500	47478500
chr1	54466000	54466500
chr1	54468250	54469500
chr1	54471000	54471500
chr1	54477250	54478000
chr1	54487250	54488000
chr1	56914500	56915000
chr1	56926750	56927500
chr1	56930500	56931000
chr1	56964500	56965000
chr1	57016500	57017250
chr1	61638750	61639500
chr1	61877000	61877750
chr1	61886500	61887000
chr1	62907250	62908000
chr1	62908250	62908750
chr1	62939000	62940000
chr1	62963500	62964000
chr1	62970000	62970500
chr1	63019000	63020000
chr1	63072000	63072500
chr1	63100750	63101500
chr1	63160000	63160500
chr1	64119000	64119750
chr1	64120250	64122000
chr1	64124750	64125750
chr1	64126750	64127250
chr1	64137750	64138750
chr1	64161500	64162500
chr1	65667250	65668250
chr1	66155500	66156500
chr1	66161500	66162000
chr1	67573000	67574000
chr1	67578250	67579000
chr1	67579750	67580500
chr1	67589250	67589750
chr1	67794750	67795250
chr1	67799000	67799500
chr1	67800750	67801500
chr1	67801750	67802250
chr1	67847500	67848000
chr1	67852000	67852750
chr1	67864750	67865750
chr1	67912000	67912500
chr1	70333250	70333750
chr1	70342500	70343250
chr1	70344750	70345250
chr1	70351000	70352250
chr1	70388500	70389250
chr1	70391000	70391750
chr1	70399750	70400750
chr1	71013250	71014250
chr1	71024750	71025750
chr1	71027250	71028250
chr1	71032750	71033500
chr1	72583000	72583750
chr1	72638750	72639500
chr1	72757750	72760500
chr1	72766500	72774500
chr1	72775000	72780500
chr1	72781250	72787250
chr1	72788500	72794500
chr1	72796250	72807250
chr1	72808750	72811500
chr1	72866750	72867250
chr1	72884250	72884750
chr1	73325500	73326500
chr1	73548750	73549250
chr1	73549500	73550000
chr1	73550750	73552500
chr1	73595000	73596000
chr1	73608750	73609500
chr1	73618250	73619250
chr1	73639750	73640500
chr1	73666750	73667250
chr1	73765750	73766500
chr1	73767750	73769500
chr1	73788250	73789000
chr1	73814500	73815500
chr1	73820500	73821500
chr1	73824500	73825250
chr1	73828750	73829500
chr1	73846750	73847500
chr1	73848000	73849000
chr1	73851250	73852250
chr1	73859000	73859750
chr1	73890500	73891000
chr1	73926250	73926750
chr1	73966500	73967000
chr1	73985000	73986000
chr1	74993250	74994000
chr1	75176750	75177250
chr1	75181500	75182000
chr1	75217500	75218250
chr1	75220750	75221750
chr1	76146250	76147000
chr1	76149000	76150000
chr1	76157750	76158750
chr1	76165750	76166500
chr1	76195250	76195750
chr1	76198500	76199000
chr1	76209500	76210000
chr1	76216500	76217000
chr1	76223750	76224500
chr1	76243750	76244500
chr1	76290750	76291500
chr1	76344250	76344750
chr1	76398250	76399250
chr1	76400750	76401750
chr1	79197250	79198250
chr1	79200000	79200500
chr1	79205750	79206750
chr1	79215000	79215500
chr1	85702500	85703250
chr1	85748250	85749000
chr1	85781250	85782250
chr1	85785500	85786000
chr1	85789500	85790250
chr1	85807500	85808000
chr1	89092000	89092750
chr1	89119250	89120000
chr1	89147000	89148000
chr1	89185250	89186000
chr1	89286500	89287000
chr1	89359750	89360500
chr1	89420000	89420750
chr1	89440500	89441750
chr1	92076500	92077750
chr1	92083750	92084500
chr1	92806250	92807000
chr1	93062250	93063000
chr1	93323750	93324500
chr1	93346000	93346500
chr1	93363500	93364000
chr1	93391000	93391750
chr1	93415750	93416500
chr1	95031750	95032250
chr1	96883750	96884750
chr1	96976750	96977500
chr1	96992000	96992750
chr1	97020000	97020750
chr1	98363500	98364250
chr1	98395750	98396250
chr1	98404750	98405500
chr1	98456250	98457250
chr1	98476750	98477250
chr1	99529500	99530250
chr1	101288500	101289000
chr1	103011250	103012000
chr1	103090000	103090750
chr1	103239250	103240500
chr1	103242750	103243500
chr1	103311000	103311750
chr1	103332750	103333500
chr1	103407750	103408750
chr1	107556000	107556750
chr1	107564000	107564750
chr1	107573250	107574000
chr1	109817250	109818000
chr1	111622500	111623000
chr1	112152250	112153250
chr1	112161250	112162250
chr1	112197250	112198250
chr1	112213750	112214750
chr1	112223000	112223500
chr1	113234250	113235000
chr1	114186500	114187500
chr1	114262000	114263000
chr1	115683750	115684500
chr1	117078250	117078750
chr1	117263500	117264500
chr1	120205750	120206500
chr1	120266500	120267250
chr1	120269750	120270250
chr1	149892500	149893500
chr1	151379000	151379500
chr1	151395000	151396250
chr1	151413500	151414250
chr1	152455500	152456000
chr1	152484750	152485500
chr1	152489250	152490250
chr1	152506250	152506750
chr1	152522250	152523000
chr1	152524250	152525000
chr1	152555250	152587750
chr1	152589500	152590000
chr1	152592750	152593500
chr1	152603750	152604250
chr1	152608250	152608750
chr1	154409250	154410000
chr1	154415250	154416250
chr1	154418500	154419000
chr1	154419750	154420750
chr1	154432500	154433250
chr1	154487750	154488250
chr1	154508500	154509000
chr1	154630250	154630750
chr1	156232750	156233500
chr1	156254250	156254750
chr1	156255750	156256250
chr1	156273500	156274000
chr1	156289250	156290500
chr1	156293000	156293500
chr1	156293750	156294750
chr1	156298250	156299000
chr1	156430500	156431000
chr1	156442750	156443500
chr1	156446250	156447000
chr1	156711250	156712000
chr1	156785500	156786000
chr1	157543750	157544250
chr1	157609250	157610000
chr1	157673000	157674000
chr1	158452000	158452750
chr1	158481750	158482500
chr1	158493500	158494750
chr1	158541000	158541500
chr1	158582000	158583000
chr1	158629000	158630000
chr1	160835250	160836250
chr1	160848750	160849250
chr1	160851000	160852000
chr1	160855500	160856250
chr1	160857750	160858500
chr1	160869500	160870250
chr1	160878250	160879000
chr1	160882750	160883250
chr1	160899000	160899750
chr1	160918250	160918750
chr1	161558500	161561750
chr1	161636500	161637500
chr1	161640500	161642000
chr1	161642250	161643750
chr1	161718500	161719000
chr1	161764500	161765000
chr1	161943250	161944000
chr1	161946500	161947000
chr1	162186500	162187500
chr1	162230750	162231500
chr1	165398500	165399000
chr1	165712500	165713250
chr1	165714750	165715250
chr1	165735500	165736750
chr1	165839750	165840500
chr1	165842500	165843250
chr1	165860750	165862000
chr1	165869750	165870500
chr1	167421500	167422000
chr1	167840000	167840500
chr1	167845250	167845750
chr1	167851750	167852250
chr1	167882250	167882750
chr1	167961750	167962500
chr1	167992500	167993000
chr1	168024250	168026000
chr1	168089750	168091000
chr1	169072750	169073250
chr1	169074000	169074750
chr1	169569250	169569750
chr1	169580000	169580750
chr1	169605750	169606500
chr1	169633750	169634250
chr1	169638250	169639000
chr1	169642250	169643000
chr1	169751000	169751750
chr1	169759000	169759750
chr1	170601500	170602250
chr1	170603000	170604000
chr1	171063250	171063750
chr1	171097000	171098000
chr1	171120750	171121500
chr1	172767000	172768000
chr1	172773250	172773750
chr1	172810500	172811250
chr1	172863500	172864750
chr1	173251500	173252250
chr1	173328250	173329250
chr1	173337250	173339000
chr1	173344500	173346750
chr1	176565000	176565750
chr1	176581750	176582250
chr1	177852000	177853000
chr1	177869000	177870000
chr1	178491750	178492250
chr1	178495000	178495500
chr1	178506250	178507000
chr1	178509000	178509750
chr1	178515500	178516250
chr1	178522250	178523000
chr1	178530250	178530750
chr1	178531500	178532750
chr1	178539000	178539500
chr1	178540750	178541750
chr1	178569250	178569750
chr1	178590250	178591000
chr1	178593750	178594500
chr1	178609000	178609750
chr1	180947250	180948250
chr1	180953750	180954250
chr1	180971750	180973000
chr1	181008000	181008500
chr1	182058000	182058750
chr1	182082250	182083250
chr1	182111750	182112500
chr1	182140000	182140500
chr1	182145250	182146250
chr1	183081000	183082250
chr1	183084500	183085000
chr1	183085500	183086000
chr1	183096500	183097500
chr1	183102750	183103250
chr1	183105000	183106000
chr1	183115000	183115500
chr1	183176000	183176750
chr1	184023000	184024250
chr1	191477000	191478000
chr1	191603500	191604500
chr1	192495250	192496000
chr1	192501750	192502500
chr1	192524000	192524750
chr1	199026000	199026750
chr1	199070500	199071250
chr1	199787000	199787750
chr1	199808750	199809250
chr1	199833250	199834000
chr1	199888500	199889750
chr1	199965000	199965500
chr1	200681750	200682500
chr1	200718750	200719500
chr1	200755750	200756500
chr1	200783250	200783750
chr1	200877500	200878000
chr1	200929000	200929500
chr1	200963500	200964250
chr1	201013000	201013500
chr1	201018750	201019750
chr1	201076750	201077500
chr1	201079500	201080250
chr1	201947500	201948250
chr1	201950750	201951750
chr1	201952750	201955000
chr1	201956000	201956750
chr1	201961500	201962250
chr1	202176750	202177750
chr1	202180750	202181250
chr1	202188750	202189500
chr1	202191750	202192250
chr1	202193250	202194250
chr1	202195750	202196500
chr1	203650500	203651500
chr1	203651750	203653500
chr1	204561250	204561750
chr1	205058750	205059500
chr1	205065250	205066250
chr1	205071000	205071750
chr1	205077000	205077750
chr1	205118000	205118500
chr1	205140250	205141750
chr1	205142500	205143250
chr1	205149500	205150250
chr1	205178250	205179000
chr1	205214500	205215000
chr1	205224750	205225250
chr1	205246750	205247750
chr1	205260000	205260750
chr1	207807750	207808500
chr1	207834000	207834500
chr1	207838500	207839500
chr1	207847750	207848500
chr1	207852500	207853250
chr1	207871500	207872000
chr1	209625250	209625750
chr1	213104500	213105250
chr1	213121250	213122000
chr1	218623000	218623500
chr1	218624250	218624750
chr1	218843250	218844250
chr1	218850750	218851500
chr1	218854500	218855250
chr1	218859000	218859500
chr1	218962750	218963250
chr1	218996000	218996500
chr1	219001000	219002250
chr1	219015250	219016250
chr1	219663250	219664000
chr1	219778250	219779000
chr1	219789750	219790750
chr1	220973250	220974000
chr1	221990250	221990750
chr1	222033750	222034750
chr1	222038500	222039500
chr1	222039750	222040500
chr1	222146250	222147000
chr1	222148500	222149500
chr1	222152000	222152500
chr1	222161750	222162500
chr1	226541750	226542500
chr1	226601750	226602250
chr1	226603500	226604250
chr1	226607250	226607750
chr1	227190750	227191250
chr1	227668000	227668500
chr1	227716250	227717250
chr1	227738500	227739250
chr1	227777000	227777500
chr1	227777750	227778750
chr1	227797500	227798500
chr1	227812750	227813250
chr1	227814000	227814750
chr1	227820000	227821000
chr1	227823500	227824250
chr1	227827000	227827500
chr1	227893000	227894000
chr1	227902250	227902750
chr1	227908000	227908750
chr1	227970750	227971500
chr1	228947250	228948000
chr1	228952750	228954000
chr1	228959500	228960250
chr1	228964500	228965250
chr1	228965750	228966250
chr1	228966500	228967000
chr1	228984250	228985000
chr1	229004750	229005500
chr1	229024000	229024500
chr1	229027250	229027750
chr1	230294500	230295250
chr1	230303750	230305750
chr1	231692500	231693000
chr1	231709250	231709750
chr1	231720250	231721250
chr1	231731750	231732500
chr1	231733000	231733500
chr1	231764250	231765250
chr1	231770750	231771750
chr1	231773250	231773750
chr1	231774500	231775500
chr1	231776250	231777500
chr1	231823750	231824750
chr1	231825000	231825500
chr1	231844000	231845000
chr1	231861000	231861750
chr1	234852250	234853000
chr1	234872250	234872750
chr1	236166000	236167000
chr1	236185500	236186250
chr1	236190500	236191500
chr1	237049750	237050500
chr1	237056250	237057000
chr1	237095250	237096000
chr1	238377250	238378250
chr1	238416250	238416750
chr1	238436000	238436750
chr1	239971500	239972250
chr1	239982750	239983500
chr1	240045000	240046250
chr1	240052000	240052750
chr1	242011750	242012500
chr1	242019750	242020500
chr1	242026000	242026500
chr1	242028500	242029000
chr1	242031250	242032250
chr1	242039750	242041000
chr1	247601500	247602250
chr1	247686250	247687000
chr1	247687750	247688500
chr1	248383500	248384250
chr1	248400750	248401750
chr1	248410750	248411250
chr1	248415750	248416250
chr1	248421750	248422250
chr1	248432000	248432500
chr1	248433000	248434500
chr1	248464750	248465750
chr1	248466500	248467500
chr1	248468750	248469500
chr1	248471500	248472250
chr1	248477250	248478000
chr1	248479000	248480500
chr1	248481000	248482000
chr1	248485250	248486000
chr1	248500000	248501000
chr1	248501750	248503250
chr1	248520250	248521000
chr1	248547750	248548250
chr1	248550500	248551250
chr1	248561000	248561500
chr1	248571250	248572250
chr10	755750	758750
chr10	763750	765000
chr10	765500	767250
chr10	767750	768500
chr10	769250	769750
chr10	773750	774250
chr10	781250	783750
chr10	788250	789250
chr10	789750	790750
chr10	791250	791750
chr10	804500	805000
chr10	812500	813500
chr10	817500	818250
chr10	819000	819500
chr10	822000	822500
chr10	823500	824250
chr10	825750	827000
chr10	1138250	1139000
chr10	5163750	5164500
chr10	6390750	6391250
chr10	6608500	6609500
chr10	8740500	8741500
chr10	8741750	8742500
chr10	9005000	9005750
chr10	9007250	9008250
chr10	12905000	12905500
chr10	12926000	12926750
chr10	12938750	12939250
chr10	13159000	13160250
chr10	13996000	13996500
chr10	14002000	14002750
chr10	17118000	17118750
chr10	17182750	17183750
chr10	17204000	17205250
chr10	17235000	17235500
chr10	17260250	17261250
chr10	17264250	17265000
chr10	17330000	17330500
chr10	17331750	17332250
chr10	17334000	17335000
chr10	18471250	18472250
chr10	20506250	20506750
chr10	20511250	20512000
chr10	20517000	20517500
chr10	20553750	20554250
chr10	20558500	20559000
chr10	20560500	20561250
chr10	20593000	20594250
chr10	21192750	21193250
chr10	21830000	21830750
chr10	21856750	21857500
chr10	21859250	21860000
chr10	21934750	21935750
chr10	21936250	21937000
chr10	22057750	22058750
chr10	22149000	22149500
chr10	22277000	22277750
chr10	22814250	22814750
chr10	22827750	22828250
chr10	22830000	22830750
chr10	22838000	22838500
chr10	22847500	22848000
chr10	22852500	22853500
chr10	22856500	22857500
chr10	22885250	22885750
chr10	28470000	28471000
chr10	28478250	28478750
chr10	30339000	30339750
chr10	30690250	30691500
chr10	30698500	30699500
chr10	30728250	30729000
chr10	30742000	30742750
chr10	30756000	30756750
chr10	30764750	30765750
chr10	30905500	30906000
chr10	31175500	31176250
chr10	31370000	31370500
chr10	31391500	31392000
chr10	31443000	31445250
chr10	35295250	35296000
chr10	35296750	35297500
chr10	35299500	35300250
chr10	35319500	35320000
chr10	35338250	35339250
chr10	35380250	35381750
chr10	35430000	35430500
chr10	35431500	35432000
chr10	35433500	35434000
chr10	35434250	35434750
chr10	35439750	35440500
chr10	35496500	35497000
chr10	35510750	35511250
chr10	35512500	35513750
chr10	35535000	35535750
chr10	35538500	35539250
chr10	35545000	35545500
chr10	35551500	35552500
chr10	37386500	37387500
chr10	37417750	37418500
chr10	37442000	37442750
chr10	37448750	37449500
chr10	37459500	37461750
chr10	37466750	37467750
chr10	37508000	37508750
chr10	37767000	37768000
chr10	43645000	43645750
chr10	43668750	43669250
chr10	43682000	43682500
chr10	44676500	44677250
chr10	44680500	44681000
chr10	44684500	44685250
chr10	44740500	44741000
chr10	44756500	44757000
chr10	44759750	44761500
chr10	44763500	44764250
chr10	44793000	44793500
chr10	44853250	44853750
chr10	45978000	45978750
chr10	49702000	49703500
chr10	50025750	50026250
chr10	50054750	50055500
chr10	51472500	51473500
chr10	51489500	51490500
chr10	51509000	51509750
chr10	51510250	51510750
chr10	51518250	51519250
chr10	51521000	51522000
chr10	51525750	51526250
chr10	51532250	51533000
chr10	51537000	51538250
chr10	51538500	51539750
chr10	51540750	51541750
chr10	51544000	51545250
chr10	52560000	52561000
chr10	52575500	52576500
chr10	52645250	52646000
chr10	54419000	54419750
chr10	54424750	54425250
chr10	54428250	54429250
chr10	59165500	59166000
chr10	59175750	59176750
chr10	59187000	59187750
chr10	59195500	59196500
chr10	59196750	59197750
chr10	59210500	59211000
chr10	59242500	59243000
chr10	59896000	59897000
chr10	59963750	59964500
chr10	59965250	59966000
chr10	59995250	59995750
chr10	59999000	59999750
chr10	60008000	60009000
chr10	60016750	60017500
chr10	60031500	60032500
chr10	60034750	60036000
chr10	60271000	60272000
chr10	60276750	60277750
chr10	60281000	60282000
chr10	60282250	60283750
chr10	60287500	60288750
chr10	60297750	60298750
chr10	60308750	60309750
chr10	60311750	60312500
chr10	60342500	60343750
chr10	60345750	60346750
chr10	60348500	60349250
chr10	60352250	60353250
chr10	61362500	61364500
chr10	63534000	63535500
chr10	63699750	63700750
chr10	63717750	63718250
chr10	63723000	63723750
chr10	63724500	63725000
chr10	63743250	63744250
chr10	63751250	63752250
chr10	64924250	64925000
chr10	64927250	64928250
chr10	65117750	65118750
chr10	65214500	65215000
chr10	65363000	65363500
chr10	69974500	69975500
chr10	69994750	69995500
chr10	70009000	70009500
chr10	70014000	70015000
chr10	70028000	70028500
chr10	70036250	70036750
chr10	70230250	70230750
chr10	72117750	72118250
chr10	72145000	72145750
chr10	73752250	73752750
chr10	73759750	73760250
chr10	73772500	73773000
chr10	73777250	73778000
chr10	73806250	73806750
chr10	73823250	73823750
chr10	73824250	73825500
chr10	73832500	73833250
chr10	73865500	73866250
chr10	75864750	75865500
chr10	75981250	75981750
chr10	76049500	76050500
chr10	76132000	76132500
chr10	76171750	76172500
chr10	76486250	76486750
chr10	76490000	76490750
chr10	78116500	78117500
chr10	78223000	78223750
chr10	78225750	78226500
chr10	78283500	78284250
chr10	78301250	78302250
chr10	78339500	78340500
chr10	78342500	78343000
chr10	78345000	78346000
chr10	78351000	78352000
chr10	78365750	78366500
chr10	78370500	78371250
chr10	78378250	78379000
chr10	78380000	78380750
chr10	78395500	78396000
chr10	78445750	78447000
chr10	78471000	78471750
chr10	78484250	78485000
chr10	78486750	78487750
chr10	78494500	78495250
chr10	78498000	78498500
chr10	78499000	78500000
chr10	78501750	78502250
chr10	78502750	78503500
chr10	78515750	78516500
chr10	78518250	78519000
chr10	78539250	78539750
chr10	78555250	78556250
chr10	78579250	78580000
chr10	78627000	78627750
chr10	78629500	78630000
chr10	79395000	79395500
chr10	79422500	79423000
chr10	79444000	79444500
chr10	79445750	79447000
chr10	79533000	79533500
chr10	79548750	79549500
chr10	79553250	79554250
chr10	79670250	79671000
chr10	79682500	79683750
chr10	80923250	80923750
chr10	80945750	80946250
chr10	80953000	80953750
chr10	81103500	81104250
chr10	81108500	81109000
chr10	81867250	81868250
chr10	81874750	81875500
chr10	81876250	81877000
chr10	81924000	81924750
chr10	81925500	81926500
chr10	81948000	81948500
chr10	82129000	82129750
chr10	82131250	82131750
chr10	82151250	82151750
chr10	82157250	82157750
chr10	82164000	82164500
chr10	82211500	82212000
chr10	83475250	83476000
chr10	83562750	83563250
chr10	90042500	90043250
chr10	90051000	90051500
chr10	90752500	90753000
chr10	90760250	90761250
chr10	91002500	91003250
chr10	92447500	92448250
chr10	92450000	92450750
chr10	92579500	92580500
chr10	92647750	92648500
chr10	94209500	94210500
chr10	94460250	94461000
chr10	94463750	94464250
chr10	94476500	94477000
chr10	94885000	94885500
chr10	94915250	94916000
chr10	94937250	94938250
chr10	94950500	94951250
chr10	94952250	94953000
chr10	94955500	94957000
chr10	95345750	95346500
chr10	95349500	95350500
chr10	95946500	95947250
chr10	95982000	95982500
chr10	99283000	99283500
chr10	101271750	101272250
chr10	101284000	101284500
chr10	101319500	101320000
chr10	101322000	101323000
chr10	101425500	101426500
chr10	102155750	102156500
chr10	102158000	102159750
chr10	102175000	102175500
chr10	102191000	102192000
chr10	102194250	102194750
chr10	102200250	102201000
chr10	102202250	102203250
chr10	102209000	102209750
chr10	102236750	102237500
chr10	102265250	102266500
chr10	102287250	102287750
chr10	102297000	102298000
chr10	102302250	102302750
chr10	102303500	102304250
chr10	102307000	102308000
chr10	102308500	102309250
chr10	102314750	102315250
chr10	102318250	102319250
chr10	102329500	102330500
chr10	102333250	102334250
chr10	102337000	102337750
chr10	102914750	102915250
chr10	111464500	111465000
chr10	111666250	111667000
chr10	111695500	111696500
chr10	111729000	111729500
chr10	111738000	111739000
chr10	111744750	111745250
chr10	111752750	111753500
chr10	111759000	111759500
chr10	111825250	111826000
chr10	112183500	112184250
chr10	112185750	112186500
chr10	112189000	112189750
chr10	113040250	113040750
chr10	113897250	113898000
chr10	113917500	113918250
chr10	113928750	113929500
chr10	113939000	113940000
chr10	114754000	114754500
chr10	114773500	114774000
chr10	114785000	114785500
chr10	114817250	114818000
chr10	114821250	114822000
chr10	114900250	114900750
chr10	115422750	115423250
chr10	115438000	115438500
chr10	115442500	115443500
chr10	115463750	115464500
chr10	115469500	115470000
chr10	115475250	115476000
chr10	115477000	115477500
chr10	115513500	115514000
chr10	115515750	115516500
chr10	115806500	115807500
chr10	118370500	118371500
chr10	118379750	118380500
chr10	118392250	118392750
chr10	118395500	118396500
chr10	118676500	118677500
chr10	118745250	118746000
chr10	118812000	118812500
chr10	118825250	118825750
chr10	118829250	118829750
chr10	118859500	118860000
chr10	118877500	118878250
chr10	120252250	120253250
chr10	120293750	120294750
chr10	121147750	121148250
chr10	121153250	121154250
chr10	121187250	121187750
chr10	121695250	121695750
chr10	122940500	122941500
chr10	122948000	122949250
chr10	122949750	122950500
chr10	122955000	122955500
chr10	122972250	122972750
chr10	123028000	123028500
chr10	123030000	123030750
chr10	123042500	123043750
chr10	123047500	123048250
chr10	123344000	123345000
chr10	123351000	123351750
chr10	124209500	124210000
chr10	124217000	124217500
chr10	125221750	125222500
chr10	125245750	125246500
chr10	125256000	125256500
chr10	126354250	126355000
chr10	126396250	126397000
chr10	126427750	126428500
chr10	126446250	126447250
chr10	126456000	126456500
chr10	126499750	126500750
chr10	128767000	128767500
chr10	128782000	128782750
chr10	128787750	128788500
chr10	131293000	131294000
chr10	131295750	131296500
chr10	131307750	131308250
chr10	131347000	131347500
chr10	131358750	131359500
chr10	131379000	131379750
chr10	131397500	131398500
chr10	131400000	131400750
chr10	131410250	131411000
chr10	131412000	131413000
chr10	131422750	131424250
chr10	131424750	131425500
chr10	131428500	131429500
chr10	131448500	131449250
chr10	131459000	131460000
chr10	131465000	131466000
chr10	132735750	132736500
chr10	132741000	132742750
chr10	132745000	132745500
chr10	132747750	132748500
chr10	132750750	132751250
chr10	132752000	132752500
chr10	132755250	132756000
chr10	132770750	132771250
chr10	132805500	132806000
chr10	133186750	133187250
chr11	249250	250250
chr11	252000	252500
chr11	253000	253500
chr11	261750	262250
chr11	267500	268250
chr11	269750	270500
chr11	271750	272500
chr11	474750	475500
chr11	519750	520500
chr11	578500	579000
chr11	1149000	1149750
chr11	2705750	2706750
chr11	2817000	2817500
chr11	2958250	2959000
chr11	2995750	2996750
chr11	3019500	3020250
chr11	3020500	3021500
chr11	3030250	3030750
chr11	3061250	3062000
chr11	3098500	3099250
chr11	4790000	4790750
chr11	5058250	5058750
chr11	5059000	5060250
chr11	5060500	5061250
chr11	5063750	5064500
chr11	5064750	5065500
chr11	5373000	5373500
chr11	5475000	5476250
chr11	5489000	5490250
chr11	5491250	5491750
chr11	5499750	5500250
chr11	5522750	5523250
chr11	5528750	5529250
chr11	7372250	7373000
chr11	7391000	7391750
chr11	7963250	7963750
chr11	7973000	7973500
chr11	8423500	8424000
chr11	8497500	8498500
chr11	8511250	8511750
chr11	8578500	8579000
chr11	8582750	8583250
chr11	8606250	8606750
chr11	8616250	8616750
chr11	8658000	8659000
chr11	8690750	8691250
chr11	12655000	12655500
chr11	12658250	12658750
chr11	12677000	12677750
chr11	12705250	12706250
chr11	12748750	12749250
chr11	12783750	12784250
chr11	12852000	12852750
chr11	12866750	12867250
chr11	13277000	13277750
chr11	13293750	13294250
chr11	13322500	13323000
chr11	13324250	13325000
chr11	13363750	13364750
chr11	14006500	14007250
chr11	14471750	14472500
chr11	14477250	14478000
chr11	14764500	14765000
chr11	14863000	14863500
chr11	14866500	14867000
chr11	14872250	14873000
chr11	14893750	14894500
chr11	14934250	14935000
chr11	15728500	15729500
chr11	16239750	16240750
chr11	16247500	16248000
chr11	16249500	16250000
chr11	16851500	16852000
chr11	16900000	16900500
chr11	16920250	16920750
chr11	16923250	16924250
chr11	16948250	16949000
chr11	17056250	17056750
chr11	17211750	17212250
chr11	17384750	17385500
chr11	21588750	21589750
chr11	21628000	21628750
chr11	22041750	22042750
chr11	22043000	22044000
chr11	22074250	22075250
chr11	22077000	22077500
chr11	22097250	22098000
chr11	30751000	30752000
chr11	30757750	30758750
chr11	30762500	30763500
chr11	30851000	30851750
chr11	30874250	30875000
chr11	31152250	31153000
chr11	31230000	31230750
chr11	31233000	31233500
chr11	31340000	31340750
chr11	31395750	31396500
chr11	31916250	31917500
chr11	31921750	31922500
chr11	32331250	32332000
chr11	32334250	32334750
chr11	32346750	32347500
chr11	32360750	32361250
chr11	34552500	34553500
chr11	34643250	34644000
chr11	34851750	34852250
chr11	34856500	34857500
chr11	35242000	35243250
chr11	35311500	35312250
chr11	35317250	35317750
chr11	35327500	35328000
chr11	35335750	35336500
chr11	35362500	35363500
chr11	41912000	41912750
chr11	42055500	42056250
chr11	43670250	43671000
chr11	43714250	43715250
chr11	43742500	43743000
chr11	43777000	43777750
chr11	43815500	43816000
chr11	43822250	43823000
chr11	43877250	43877750
chr11	43878000	43878750
chr11	45830750	45831250
chr11	45839250	45840000
chr11	45872750	45873500
chr11	45911750	45912250
chr11	57199000	57199500
chr11	57202500	57203250
chr11	57211500	57212000
chr11	58053750	58054500
chr11	58059750	58060500
chr11	58078250	58079000
chr11	58175250	58175750
chr11	58181750	58182500
chr11	58187000	58187750
chr11	58202250	58202750
chr11	58213500	58214250
chr11	58220250	58221250
chr11	58273750	58274500
chr11	58333250	58334750
chr11	58402000	58402750
chr11	58423250	58423750
chr11	59087250	59088250
chr11	59121000	59121500
chr11	59177000	59177500
chr11	59180250	59181250
chr11	59233000	59233750
chr11	66708750	66709500
chr11	66711750	66713000
chr11	66833000	66833750
chr11	66834000	66834500
chr11	66834750	66835500
chr11	67441250	67441750
chr11	68842500	68843500
chr11	68998000	68998750
chr11	69237000	69237500
chr11	69238000	69238500
chr11	69507500	69508250
chr11	71174000	71174500
chr11	71237250	71237750
chr11	74306000	74306500
chr11	74341250	74342000
chr11	74364250	74365250
chr11	74378500	74379500
chr11	75492750	75493750
chr11	75523250	75523750
chr11	76270250	76271000
chr11	76290750	76291500
chr11	76296500	76297000
chr11	77925000	77925500
chr11	77933500	77934000
chr11	77938250	77938750
chr11	77959250	77959750
chr11	77964250	77964750
chr11	77976250	77976750
chr11	77979000	77979500
chr11	77993500	77994500
chr11	77997250	77997750
chr11	78020750	78021750
chr11	78028500	78029750
chr11	78032750	78033250
chr11	78034000	78034750
chr11	78055750	78056750
chr11	78062750	78063500
chr11	78072000	78073000
chr11	78088500	78089000
chr11	78108750	78109750
chr11	78126250	78127250
chr11	78134750	78135750
chr11	78159000	78160000
chr11	78169250	78170000
chr11	78179750	78180500
chr11	78209000	78209500
chr11	78209750	78210500
chr11	78216750	78217750
chr11	78261750	78262500
chr11	78263750	78264750
chr11	78265000	78265500
chr11	78269750	78270750
chr11	79056750	79057500
chr11	79078000	79078750
chr11	79095500	79096000
chr11	83625500	83626250
chr11	83638500	83639000
chr11	86769750	86770750
chr11	86784500	86785250
chr11	86797750	86798500
chr11	86827750	86828500
chr11	86830000	86830750
chr11	86832500	86833250
chr11	86840000	86840500
chr11	86849000	86849750
chr11	86854750	86855250
chr11	86858750	86859250
chr11	86869750	86870750
chr11	86876500	86877500
chr11	86934500	86935250
chr11	88490500	88491250
chr11	88498250	88499000
chr11	88519500	88520500
chr11	88537250	88537750
chr11	88554500	88555250
chr11	88567500	88568250
chr11	89490750	89491750
chr11	89507000	89508000
chr11	89538500	89539500
chr11	89546500	89547250
chr11	89766500	89767250
chr11	89772250	89772750
chr11	89781750	89782750
chr11	89798250	89799500
chr11	89815250	89816250
chr11	89875250	89876000
chr11	90805750	90806250
chr11	90817000	90817750
chr11	90831250	90831750
chr11	90880250	90880750
chr11	92694250	92695000
chr11	95932250	95932750
chr11	100512000	100512500
chr11	100524000	100525000
chr11	100557000	100558000
chr11	100583750	100584750
chr11	102396250	102397000
chr11	103574500	103575250
chr11	103641750	103642250
chr11	103681000	103682000
chr11	103744750	103745500
chr11	104268000	104271250
chr11	104383250	104384000
chr11	104384250	104386000
chr11	104391750	104392750
chr11	104415250	104416000
chr11	104428000	104428750
chr11	104433500	104434000
chr11	104612250	104612750
chr11	105524750	105525500
chr11	105549250	105550250
chr11	105565500	105566750
chr11	105597750	105598250
chr11	108207000	108207750
chr11	108245000	108245500
chr11	110885500	110886500
chr11	110924250	110924750
chr11	110925500	110926000
chr11	111135750	111136250
chr11	111167000	111168250
chr11	111229000	111229500
chr11	111276000	111276500
chr11	112843250	112844000
chr11	112874250	112875250
chr11	112909750	112910250
chr11	112914750	112915500
chr11	112944250	112945250
chr11	112950500	112951250
chr11	112999250	113000000
chr11	113011250	113012000
chr11	113016500	113017250
chr11	113018250	113018750
chr11	113024750	113025500
chr11	114303750	114304500
chr11	114308500	114309000
chr11	114326750	114327250
chr11	114337750	114339000
chr11	114361750	114362500
chr11	114401000	114402250
chr11	114406500	114407000
chr11	114428500	114429000
chr11	114429750	114430250
chr11	116921000	116921750
chr11	117005250	117007000
chr11	117007250	117008750
chr11	117039500	117040000
chr11	118567250	118567750
chr11	122502750	122503750
chr11	122511750	122512250
chr11	122514000	122514500
chr11	122532500	122533750
chr11	122542000	122543000
chr11	123353250	123354000
chr11	123355500	123356000
chr11	123395000	123395500
chr11	125166000	125166750
chr11	125175000	125176250
chr11	125818500	125819250
chr11	125822500	125823250
chr11	125826500	125827000
chr11	125827500	125828500
chr11	125848000	125848750
chr11	128336250	128337000
chr11	128385000	128385500
chr11	128496250	128497500
chr11	129455500	129456250
chr11	129456500	129457250
chr11	129467000	129468000
chr11	130278750	130279500
chr11	130737000	130737500
chr11	130794000	130794750
chr11	130819000	130820250
chr11	130820500	130821250
chr11	130833750	130834250
chr11	130843250	130843750
chr11	130855500	130856000
chr12	310250	310750
chr12	1637500	1638250
chr12	2316000	2316750
chr12	2317250	2318000
chr12	2386750	2387250
chr12	2477000	2478000
chr12	2523000	2523750
chr12	4592000	4592750
chr12	4608000	4608500
chr12	5798000	5798750
chr12	5809500	5810500
chr12	5820250	5821000
chr12	5834000	5834500
chr12	5846500	5847500
chr12	5850750	5851250
chr12	5851750	5852250
chr12	6115500	6116000
chr12	6134500	6135250
chr12	6136000	6137000
chr12	6140750	6141250
chr12	6144000	6144750
chr12	6148250	6149250
chr12	6159750	6160500
chr12	6265750	6266500
chr12	6273250	6273750
chr12	6290000	6291750
chr12	6292250	6292750
chr12	6294000	6295000
chr12	6295500	6296500
chr12	6296750	6297500
chr12	6299250	6300000
chr12	6503750	6504250
chr12	6510500	6511250
chr12	6520000	6520750
chr12	7317000	7317750
chr12	7326000	7326500
chr12	7355250	7356250
chr12	7364250	7365250
chr12	7367750	7368250
chr12	7370250	7370750
chr12	7631750	7632500
chr12	7822250	7823000
chr12	7823750	7824250
chr12	9064750	9065500
chr12	9871000	9871500
chr12	9887250	9889500
chr12	10525250	10526250
chr12	10543500	10544500
chr12	10548250	10549000
chr12	10554250	10554750
chr12	10561250	10562000
chr12	10563500	10564500
chr12	10575750	10576750
chr12	10577750	10578250
chr12	10581750	10585250
chr12	10593000	10594750
chr12	10595500	10597000
chr12	10604750	10605250
chr12	10612000	10612750
chr12	10625000	10625750
chr12	10640750	10641500
chr12	11208000	11209000
chr12	11224000	11226250
chr12	11226500	11227750
chr12	11231750	11233500
chr12	11234500	11235500
chr12	11237000	11238250
chr12	11238750	11239750
chr12	11240250	11241250
chr12	11241500	11242750
chr12	11244500	11245750
chr12	11246000	11247500
chr12	11248500	11250750
chr12	11258250	11259250
chr12	11260250	11260750
chr12	11261000	11261500
chr12	11270250	11270750
chr12	11271500	11272000
chr12	11281500	11282500
chr12	11296250	11296750
chr12	11297250	11298250
chr12	11301750	11302750
chr12	11338250	11338750
chr12	11859750	11860500
chr12	11881000	11882000
chr12	11886250	11886750
chr12	11893000	11893750
chr12	11896500	11897250
chr12	11901750	11902500
chr12	12624750	12625250
chr12	12627000	12628000
chr12	12647750	12648500
chr12	12654250	12654750
chr12	12659000	12659500
chr12	12659750	12660250
chr12	12674500	12675250
chr12	15720000	15720750
chr12	15736750	15737250
chr12	20471750	20472750
chr12	20473500	20474000
chr12	20481500	20482000
chr12	20492750	20493500
chr12	20511250	20512250
chr12	20807250	20808250
chr12	20820500	20821250
chr12	20823500	20824750
chr12	20829250	20830000
chr12	20830250	20830750
chr12	20834000	20835000
chr12	20848750	20849500
chr12	21034500	21035250
chr12	21330500	21331750
chr12	21343500	21344250
chr12	21364250	21365500
chr12	21383000	21384000
chr12	21385250	21385750
chr12	21991250	21992000
chr12	22014000	22014500
chr12	24174750	24175250
chr12	24248500	24249000
chr12	24250000	24250500
chr12	24701500	24702000
chr12	24771500	24772250
chr12	24774750	24775250
chr12	26440250	26441250
chr12	26449000	26449500
chr12	28014500	28015250
chr12	28016500	28017500
chr12	28160250	28161250
chr12	28163000	28163750
chr12	28171750	28172500
chr12	28176500	28177500
chr12	28181000	28181500
chr12	28348000	28349750
chr12	28359500	28360250
chr12	28362000	28362750
chr12	28389500	28390000
chr12	28400750	28401500
chr12	28416750	28417750
chr12	28439500	28440250
chr12	28444500	28445500
chr12	28462750	28463750
chr12	28479250	28480000
chr12	28499000	28499750
chr12	28539250	28540000
chr12	28547500	28548000
chr12	28559500	28560000
chr12	28607000	28608000
chr12	28613000	28613750
chr12	28628750	28629250
chr12	28636500	28637250
chr12	28657750	28659000
chr12	28662750	28663500
chr12	28665250	28666250
chr12	28677000	28678000
chr12	28683750	28684500
chr12	28688250	28689000
chr12	28692750	28693750
chr12	28716500	28717250
chr12	28726250	28727000
chr12	29397500	29398000
chr12	29398250	29399250
chr12	29405250	29405750
chr12	29408750	29409250
chr12	29410250	29411750
chr12	29412500	29413000
chr12	29427250	29428000
chr12	30105750	30106500
chr12	33515250	33515750
chr12	33596250	33596750
chr12	33635000	33635750
chr12	33649000	33649750
chr12	33669250	33670000
chr12	33701750	33702750
chr12	33781250	33781750
chr12	33918250	33919000
chr12	37970000	37970750
chr12	37976500	37977250
chr12	37979500	37980500
chr12	38443500	38444000
chr12	38450000	38450750
chr12	38472250	38473750
chr12	38507750	38509000
chr12	38514500	38515000
chr12	38603250	38604000
chr12	38611750	38612500
chr12	38652750	38653500
chr12	38736750	38737750
chr12	38745500	38746250
chr12	38757500	38758250
chr12	38774750	38775750
chr12	38863250	38864000
chr12	38901750	38902500
chr12	39040750	39041750
chr12	39060000	39061000
chr12	39064000	39064750
chr12	39131250	39132250
chr12	39223750	39224250
chr12	39322250	39323000
chr12	39325750	39326750
chr12	39362750	39363500
chr12	40402750	40403250
chr12	48220500	48221250
chr12	49469750	49470500
chr12	49520250	49520750
chr12	50182500	50183000
chr12	50210000	50210750
chr12	50213000	50213500
chr12	50232750	50233500
chr12	50253250	50253750
chr12	50924500	50925250
chr12	50980250	50981000
chr12	51029000	51029750
chr12	51127250	51128000
chr12	52248500	52249250
chr12	53276000	53277250
chr12	53665500	53666000
chr12	53727250	53728500
chr12	53998750	53999500
chr12	54020750	54021250
chr12	54417250	54418000
chr12	57696250	57697000
chr12	57738250	57739250
chr12	57766000	57766750
chr12	57789750	57790250
chr12	57791250	57791750
chr12	57822500	57823000
chr12	57843750	57844500
chr12	58063500	58064000
chr12	58076250	58076750
chr12	58082750	58083500
chr12	58092250	58092750
chr12	68498500	68499750
chr12	68501250	68502000
chr12	68503750	68504750
chr12	68931250	68931750
chr12	68965250	68965750
chr12	69670750	69671250
chr12	69672000	69673000
chr12	69768250	69768750
chr12	69828250	69829000
chr12	71265000	71265750
chr12	71511000	71511750
chr12	71558500	71559500
chr12	71574250	71575000
chr12	71610000	71611000
chr12	71612500	71613250
chr12	73576750	73577750
chr12	73587750	73588750
chr12	73626500	73627250
chr12	73630500	73631500
chr12	73635500	73636500
chr12	73648000	73649000
chr12	76243000	76243750
chr12	77885500	77886250
chr12	77890750	77891250
chr12	77899500	77900500
chr12	77908250	77909250
chr12	77911000	77911750
chr12	77938500	77939250
chr12	77964500	77965500
chr12	77972250	77973250
chr12	77982250	77982750
chr12	77984250	77985000
chr12	84418000	84418750
chr12	84484250	84485250
chr12	84567250	84568250
chr12	84655250	84656000
chr12	84664500	84665500
chr12	84703500	84704250
chr12	84756000	84756500
chr12	84854500	84855500
chr12	84924500	84925250
chr12	84990750	84991500
chr12	88844750	88845500
chr12	88927000	88927750
chr12	88947250	88947750
chr12	90031250	90031750
chr12	93977250	93978000
chr12	93981750	93982750
chr12	93996750	93997250
chr12	94165000	94165500
chr12	95591750	95592250
chr12	95623000	95623500
chr12	95699750	95700250
chr12	95711250	95712250
chr12	96030500	96031500
chr12	96145500	96146000
chr12	96150250	96150750
chr12	96164250	96164750
chr12	96233250	96234250
chr12	96235750	96236750
chr12	96815250	96816000
chr12	102268250	102268750
chr12	102288250	102289000
chr12	102289750	102291250
chr12	102291500	102292500
chr12	102313750	102314500
chr12	102372500	102373250
chr12	103447250	103448250
chr12	103526250	103527250
chr12	104248250	104249000
chr12	104249250	104250000
chr12	104293250	104294000
chr12	104310250	104311250
chr12	104312000	104312500
chr12	104317750	104318250
chr12	104448500	104449000
chr12	107089750	107090750
chr12	107099500	107100000
chr12	107285500	107286250
chr12	109790250	109790750
chr12	109851500	109852250
chr12	109859500	109860000
chr12	109877750	109878500
chr12	109888000	109888500
chr12	109892500	109893750
chr12	109905250	109905750
chr12	109925250	109926000
chr12	109931250	109932250
chr12	109960500	109961500
chr12	109974750	109975250
chr12	110000000	110000500
chr12	110004500	110005250
chr12	110015500	110016250
chr12	110040000	110041000
chr12	110083250	110083750
chr12	112050250	112050750
chr12	112314750	112315250
chr12	113655250	113655750
chr12	114677000	114677750
chr12	114856000	114857000
chr12	114859750	114860500
chr12	114870750	114871500
chr12	115099250	115100250
chr12	115370250	115370750
chr12	115520250	115520750
chr12	115555250	115556000
chr12	115824000	115824500
chr12	115836500	115837000
chr12	117331250	117331750
chr12	117335500	117336000
chr12	119385000	119386000
chr12	122290500	122291250
chr12	122490500	122491250
chr12	122521250	122521750
chr12	122527750	122528500
chr12	122599750	122600500
chr12	122603000	122604500
chr12	122609250	122609750
chr12	122610500	122611250
chr12	122627750	122628750
chr12	122659500	122660250
chr12	122662500	122663250
chr12	124335750	124336500
chr12	124413000	124414000
chr12	124427500	124428000
chr12	124437750	124439250
chr12	124446250	124447000
chr12	124467000	124467500
chr12	124476000	124477250
chr12	124488750	124489500
chr12	124492250	124493000
chr12	125345500	125346250
chr12	129298250	129299000
chr12	129300500	129301000
chr12	129324000	129325000
chr12	131272500	131273000
chr12	131278250	131279250
chr12	131280500	131281000
chr12	131287750	131288750
chr12	131296000	131296750
chr12	131319500	131320750
chr13	21202500	21203250
chr13	21282000	21282750
chr13	21313250	21313750
chr13	21339000	21339500
chr13	21410000	21411000
chr13	21427750	21428250
chr13	21944000	21944750
chr13	22016250	22016750
chr13	22019500	22020500
chr13	22035250	22036000
chr13	22069250	22070500
chr13	22091750	22092500
chr13	22102500	22103500
chr13	22136250	22137250
chr13	22138250	22139250
chr13	22141500	22142000
chr13	22146000	22146750
chr13	22163750	22164500
chr13	22178750	22179750
chr13	24080000	24080500
chr13	24131750	24132250
chr13	24147750	24148750
chr13	24179000	24179750
chr13	24377250	24378000
chr13	24387000	24388000
chr13	24428000	24429500
chr13	24439250	24441000
chr13	24442000	24442750
chr13	24446250	24447000
chr13	24456000	24457000
chr13	24465250	24465750
chr13	24468500	24469250
chr13	27970750	27971250
chr13	27978500	27979500
chr13	27997500	27998000
chr13	28009750	28010750
chr13	28019750	28020500
chr13	28042500	28043000
chr13	28100500	28101250
chr13	28474250	28474750
chr13	28479250	28480000
chr13	31714750	31715250
chr13	31752000	31752750
chr13	31755250	31755750
chr13	31767000	31767750
chr13	31804000	31804500
chr13	31820750	31821750
chr13	31831500	31832500
chr13	31835750	31836750
chr13	33013500	33014250
chr13	33115000	33115750
chr13	33126000	33126500
chr13	33131250	33131750
chr13	33142750	33143750
chr13	33145250	33145750
chr13	33165000	33166000
chr13	33177250	33178000
chr13	33180750	33182750
chr13	33209250	33210000
chr13	33220250	33221000
chr13	33226500	33227000
chr13	33227500	33228250
chr13	33244250	33245250
chr13	33258500	33259250
chr13	33281500	33282250
chr13	33288250	33289000
chr13	33323250	33324000
chr13	33348750	33350000
chr13	33380750	33381250
chr13	33706000	33706750
chr13	33725500	33726000
chr13	34612500	34613250
chr13	36653500	36654000
chr13	36664000	36664500
chr13	36682750	36683750
chr13	36685000	36685500
chr13	40117250	40118250
chr13	40128500	40129250
chr13	40138250	40139250
chr13	40140250	40141000
chr13	40142750	40144000
chr13	40147000	40147500
chr13	40300250	40300750
chr13	40303000	40303500
chr13	40345000	40346000
chr13	40350500	40351500
chr13	40390750	40391250
chr13	42548750	42549500
chr13	42571250	42572000
chr13	42688250	42689000
chr13	42985250	42986000
chr13	42988500	42989250
chr13	43049250	43049750
chr13	43053250	43053750
chr13	44444000	44445000
chr13	44472000	44472750
chr13	44490000	44490750
chr13	47152500	47153250
chr13	47157750	47158500
chr13	47189500	47190000
chr13	47211750	47212500
chr13	47223500	47224500
chr13	47232250	47233750
chr13	47245000	47245750
chr13	47263500	47264250
chr13	48186750	48187500
chr13	51069750	51075250
chr13	51082750	51083250
chr13	51107500	51108750
chr13	51367000	51368000
chr13	51405250	51406000
chr13	51409250	51410250
chr13	51411250	51412000
chr13	51420750	51421500
chr13	60973000	60973500
chr13	61028750	61029500
chr13	61040250	61041000
chr13	61042250	61042750
chr13	61053750	61054500
chr13	61138000	61138750
chr13	61152000	61152750
chr13	61162000	61163000
chr13	61165250	61166000
chr13	61171750	61172750
chr13	61178500	61179250
chr13	72353500	72354250
chr13	72359000	72359500
chr13	72366000	72366750
chr13	74741750	74743000
chr13	75125000	75125750
chr13	76249500	76250500
chr13	76259000	76259500
chr13	76309000	76310250
chr13	76316000	76316500
chr13	76323500	76324250
chr13	76326500	76327000
chr13	78376500	78377500
chr13	78398250	78399000
chr13	78453750	78456000
chr13	78476250	78477250
chr13	78584000	78585750
chr13	78651250	78652250
chr13	78656000	78656500
chr13	80959750	80960250
chr13	80972750	80973750
chr13	92004750	92005250
chr13	92944500	92945000
chr13	92981750	92982250
chr13	92997750	92998250
chr13	93011500	93012250
chr13	94401500	94402250
chr13	94415750	94416500
chr13	94437500	94438000
chr13	94442750	94443750
chr13	94462000	94462500
chr13	94484750	94485250
chr13	94518250	94519250
chr13	94537500	94538000
chr13	99099750	99100250
chr13	99103750	99104250
chr13	99105000	99105750
chr13	99113000	99113750
chr13	99118750	99119500
chr13	99121500	99122250
chr13	99132750	99133500
chr13	99178000	99178750
chr13	99179500	99180000
chr13	99241500	99242000
chr13	100731750	100732500
chr13	100733250	100734250
chr13	100735000	100735500
chr13	100747250	100748000
chr13	100799750	100800750
chr13	100836250	100837250
chr13	100851000	100852000
chr13	100896750	100897750
chr13	100901750	100902250
chr13	100938250	100938750
chr13	102920250	102921000
chr13	105057000	105058000
chr13	110817500	110818000
chr13	110818750	110820000
chr13	112234250	112234750
chr13	113330250	113330750
chr13	113331250	113331750
chr13	113338750	113339250
chr13	113351500	113352750
chr13	113359000	113359500
chr13	113360500	113361750
chr13	113404250	113405000
chr13	113413000	113413500
[truncated: 5,175 more rows]
