# Supplementary material for: Obligatory and facilitative allelic variation in the DNA methylome within common disease-associated loci
Source: Nat Commun. 2018 Jan 2;9:8. doi: 10.1038/s41467-017-01586-1 (PMC5750212; doi:10.1038/s41467-017-01586-1)
Supplement: Supplementary file 5 — Supplementary Data 2 [file 41467_2017_1586_MOESM5_ESM.xlsx]

## Sheet: Supplementary Data 2
# Supplementary Data 2: HSM peaks Enrichment analysis in Chromatin Segmentation Annotations
	HSM_Peaks	GWAS_LD_Blcoks	Genome_mBL	HSM_prop_Peaks	LD_prop_500bpW	Genome_prop_500bpW	HSMvLD_prop	HSMvGenome_prop	HSMvLD_Fisher_p	HvL_odds_ratio	HvL_conf_int1	HvL_conf_int2	HSMvGenome_Fishers_p	HvG_odds_ratio	HvG_conf_int1	HvG_conf_int2
TSS	280	59063	158600	0.0390353	0.0438358	0.0262235	0.890488	1.48856	0.0460139	0.885495	0.782719	0.998337	1.85275e-11	1.54606	1.36691	1.74268
PF	237	39848	120079	0.0330406	0.0295747	0.0198543	1.11719	1.66415	0.0867138	1.12192	0.981116	1.2777	2.25708e-14	1.72907	1.51247	1.96848
E	748	127466	395293	0.10428	0.0946037	0.0653591	1.10228	1.59549	0.00557814	1.11484	1.03196	1.20307	3.83084e-38	1.70837	1.58158	1.84324
WE	549	89289	309332	0.076537	0.0662692	0.051146	1.15494	1.49644	0.000606896	1.16882	1.06918	1.27568	5.50808e-22	1.577	1.44284	1.72094
CTCF	471	68285	246532	0.0656629	0.0506803	0.0407624	1.29563	1.61087	2.58035e-08	1.3186	1.19806	1.44849	9.14292e-25	1.69598	1.54124	1.86256
T	5571	886970	3674385	0.776662	0.658298	0.607535	1.1798	1.27838	9.07433e-107	1.81016	1.71188	1.91496	1.18026e-236	2.38422	2.25483	2.52208
R	6693	1137433	5362928	0.933082	0.844189	0.886725	1.1053	1.05228	3.00036e-117	2.58291	2.35374	2.83975	8.93806e-74	2.1554	1.96437	2.36957

## Sheet: READ_ME_SData_2
Rows	Combined Chromatin Segementation Category
TSS	Transcription Start Sites
PF	Promoter Flanking
E	Enhancer
WE	Weak Enhancer
CTCF	CTCF Loci
T	Transcribed
R	Repressed
Columns
HSM_Peaks	Count of direct overlaps with HSM Peaks (7173)
GWAS_LD_Blcoks	Count of overlaps with non-overlapping 500bp Windows of GWAS LD Blocks (1347368)
Genome_mBL	Count of overlaps with non-overlapping 500bp Windows of Genome minus Blacklist Regions (6048020)
HSM_prop_Peaks	Proportion of HSM_count of 7173 Total HSM Peaks
LD_prop_500bpW	Proportion of LD_500bpW_OvL of Total LD_500bpW_OvL
Genome_prop_500bpW	Proportion of Genome_500bpW_OvL of Total Genome_500bpW_OvL
HSMvLD_prop	HSM_prop / LD_prop
HSMvGenome_prop	HSM_prop / Genome_prop
HSMvLD_Fisher_p	Fisher's exact test p value for HSM versus LD
HvL_odds_ratio	Odds Ratio for HSM versus LD
HvL_conf_int1	Confidence Interval lower for HSM versus LD
HvL_conf_int2	Confidence Interval upper for HSM versus LD
HSMvGenome_Fishers_p	Fisher's exact test p value for HSM versus Genome
HvG_odds_ratio	Odds Ratio for HSM versus Genome
HvG_conf_int1	Confidence Interval lower for HSM versus Genome
HvG_conf_int2	Confidence Interval upper for HSM versus Genome
*All analyses intersectBed -f 0.1
