# Supplementary material for: Obligatory and facilitative allelic variation in the DNA methylome within common disease-associated loci
Source: Nat Commun. 2018 Jan 2;9:8. doi: 10.1038/s41467-017-01586-1 (PMC5750212; doi:10.1038/s41467-017-01586-1)
Supplement: Supplementary file 6 — Supplementary Data 3 [file 41467_2017_1586_MOESM6_ESM.xlsx]

## Sheet: Supplementary Data 3
# Supplementary Data 3: HSM peaks Enrichment analysis in Functional Annotations
region	HSM_count	HSM_500bpW_OvL	LD_500bpW_OvL	Genome_500bpW_OvL	HSM_prop_Peaks	HSM_prop_500bpW	LD_prop_500bpW	Genome_prop_500bpW	HSMvLD_prop_500bpW	HSMvGenome_500bpW	LDvGenome_500bpW	HSMvLD_Fisher_p	HvL_odds_ratio	HvL_conf_int1	HvL_conf_int2	HSMvGenome_Fishers_p	HvG_odds_ratio	HvG_conf_int1	HvG_conf_int2
CGI	32	68	22520	63682	0.00446117	0.00445463	0.0167141	0.0105294	0.26652	0.423066	1.58737	1.17886e-44	0.260987	0.202524	0.331218	1.8139e-16	0.419883	0.325826	0.532675
CGI Shores	320	655	81505	232697	0.0446117	0.0429086	0.060492	0.0384749	0.709327	1.11524	1.57225	7.16969e-22	0.69382	0.640416	0.750625	0.00506593	1.12074	1.03468	1.21225
Exons	771	1549	152169	448806	0.107486	0.101474	0.112938	0.0742071	0.898493	1.36744	1.52193	5.28747e-06	0.885849	0.839748	0.933958	1.86588e-34	1.41034	1.33721	1.48668
Transcripts	4698	9822	831762	3141380	0.654956	0.643433	0.617324	0.519406	1.04229	1.23878	1.18852	2.07581e-11	1.12005	1.08323	1.15817	1.61388e-210	1.67177	1.6171	1.72849
TSS	39	52	9226	25981	0.00543706	0.00340649	0.00684742	0.00429579	0.497484	0.792983	1.59399	1.56262e-08	0.492889	0.36765	0.647285	0.0942867	0.791859	0.590963	1.0393
DNase I-HSs	3349	6127	518679	1994743	0.46689	0.401376	0.384957	0.329818	1.04265	1.21696	1.16718	2.88311e-05	1.0721	1.0376	1.10772	1.12445e-76	1.3636	1.31987	1.40863
TFBS	2230	3938	351787	1293982	0.310888	0.257976	0.261092	0.213951	0.988065	1.20577	1.22033	0.383738	0.983728	0.948279	1.02036	1.6036e-38	1.27815	1.23225	1.3255
CTCF	395	660	67583	239947	0.0550676	0.0432362	0.0501593	0.0396736	0.861977	1.0898	1.2643	6.06574e-05	0.854314	0.788737	0.924059	0.0249494	1.0941	1.01037	1.18313
Repeats	5899	11845	931249	4197033	0.82239	0.775958	0.691162	0.693952	1.12269	1.11817	0.99598	5.96362e-122	1.55466	1.49621	1.61573	1.14256e-113	1.52896	1.47173	1.58881
SINE	3526	6393	474200	1774134	0.491566	0.418801	0.351945	0.293341	1.18996	1.42769	1.19978	4.04636e-66	1.33127	1.28869	1.37527	1.84179e-238	1.7385	1.68312	1.7957
LINE	2613	5105	420624	2020631	0.364283	0.334425	0.312182	0.334098	1.07125	1.00098	0.934403	3.03384e-09	1.10836	1.07128	1.14665	0.931542	1.00147	0.968133	1.03588
LTR	1185	2287	167637	894781	0.165203	0.14982	0.124418	0.147946	1.20416	1.01267	0.840969	1.32503e-20	1.24346	1.18853	1.30047	0.51535	1.01494	0.970326	1.0612
FANTOM5 Enhancers	115	195	16335	56511	0.0160323	0.0127743	0.0121236	0.00934372	1.05367	1.36716	1.29752	0.456831	1.05505	0.910516	1.21622	2.92389e-05	1.37319	1.18585	1.58196
Dynamic Regions	2234	4169	345042	1548478	0.311446	0.273108	0.256086	0.256031	1.06647	1.0667	1.00022	1.49205e-06	1.09258	1.05389	1.1325	1.51064e-06	1.09202	1.05353	1.13173
Conserved Vertebrate	357	858	92977	373823	0.04977	0.056207	0.0690064	0.0618092	0.814519	0.909364	1.11644	1.16652e-10	0.801631	0.747167	0.859171	0.00379472	0.903743	0.842537	0.968316
VMR	1794	3649	255436	980811	0.250105	0.239044	0.189581	0.162171	1.2609	1.47403	1.16902	2.67161e-52	1.34783	1.29789	1.39939	6.05226e-132	1.62525	1.56533	1.68712

## Sheet: READ_ME_S_Data_3
Columns
region
HSM_count	Count of direct overlaps with HSM Peaks (7173)
HSM_500bpW_OvL	Count of overlaps with non-overlapping 500bp Windows of HSM Peaks (15265)
LD_500bpW_OvL	Count of overlaps with non-overlapping 500bp Windows of GWAS LD Blocks (1347368)
Genome_500bpW_OvL	Count of overlaps with non-overlapping 500bp Windows of Genome minus Blacklist Regions (6048020)
HSM_prop_Peaks	Proportion of HSM_count of 7173 Total HSM Peaks
HSM_prop_500bpW	Proportion of HSM_500bpW_OvL of Total HSM_500bpW_OvL
LD_prop_500bpW	Proportion of LD_500bpW_OvL of Total LD_500bpW_OvL
Genome_prop_500bpW	Proportion of Genome_500bpW_OvL of Total Genome_500bpW_OvL
HSMvLD_prop_500bpW	HSM_prop_500bpW / LD_prop_500bpW
HSMvGenome_500bpW	HSM_prop_500bpW / Genome_prop_500bpW
LDvGenome_500bpW	LD_prop_500bpW / Genome_prop_500bpW
HSMvLD_Fisher_p	Fisher's exact test p value for HSM versus LD
HvL_odds_ratio	Odds Ratio for HSM versus LD
HvL_conf_int1	Confidence Interval lower for HSM versus LD
HvL_conf_int2	Confidence Interval upper for HSM versus LD
HSMvGenome_Fishers_p	Fisher's exact test p value for HSM versus Genome
HvG_odds_ratio	Odds Ratio for HSM versus Genome
HvG_conf_int1	Confidence Interval lower for HSM versus Genome
HvG_conf_int2	Confidence Interval upper for HSM versus Genome
*All analyses intersectBed -f 0.1
