# Supplementary material for: Obligatory and facilitative allelic variation in the DNA methylome within common disease-associated loci
Source: Nat Commun. 2018 Jan 2;9:8. doi: 10.1038/s41467-017-01586-1 (PMC5750212; doi:10.1038/s41467-017-01586-1)
Supplement: Supplementary file 7 — Supplementary Data 4 [file 41467_2017_1586_MOESM7_ESM.xlsx]

## Sheet: Supplementary Data 4
# Supplementary Data 4: HSM peaks Fold Enrichment in Tissue Dnase-I Hypersensitivity Sites
Dnase_Tissue	fold_change	p_value	Orgin	Cell	Tissue
wgEncodeAwgDnaseDuke8988tUniPk.narrowPeak	1.05226	2.66237e-35	8988t	8988T	Liver
wgEncodeAwgDnaseDukeAosmcUniPk.narrowPeak	0.935324	1.54681e-45	Aosmc	AoSMC	Blood vessel
wgEncodeAwgDnaseDukeChorionUniPk.narrowPeak	1.04574	2.30171e-25	Chorion	Chorion	Fetal membrane
wgEncodeAwgDnaseDukeCllUniPk.narrowPeak	0.966828	2.92187e-08	Cll	CLL	Blood
wgEncodeAwgDnaseDukeFibroblUniPk.narrowPeak	1.22598	0	Fibrobl	Fibrobl	Skin
wgEncodeAwgDnaseDukeFibropUniPk.narrowPeak	1.05841	3.41686e-57	Fibrop	FibroP	Skin
wgEncodeAwgDnaseDukeGlioblaUniPk.narrowPeak	1.03897	1.2531e-17	Gliobla	Gliobla	Brain
wgEncodeAwgDnaseDukeGm12891UniPk.narrowPeak	0.971434	6.28273e-09	Gm12891	GM12891	Blood
wgEncodeAwgDnaseDukeGm12892UniPk.narrowPeak	1.03329	1.30422e-12	Gm12892	GM12892	Blood
wgEncodeAwgDnaseDukeGm18507UniPk.narrowPeak	1.00754	0.16753	Gm18507	GM18507	Blood
wgEncodeAwgDnaseDukeGm19238UniPk.narrowPeak	1.11729	2.10072e-132	Gm19238	GM19238	Blood
wgEncodeAwgDnaseDukeGm19239UniPk.narrowPeak	0.935854	3.64734e-35	Gm19239	GM19239	Blood
wgEncodeAwgDnaseDukeGm19240UniPk.narrowPeak	1.06808	3.32575e-55	Gm19240	GM19240	Blood
wgEncodeAwgDnaseDukeH9esUniPk.narrowPeak	0.921185	2.27296e-65	H9es	H9ES	ES Cell
wgEncodeAwgDnaseDukeHelas3ifna4hUniPk.narrowPeak	0.956762	2.40139e-15	Helas3ifna4h	HeLa-S3ifn	Cervix
wgEncodeAwgDnaseDukeHepatocytesUniPk.narrowPeak	1.08203	3.24185e-77	Hepatocytes	Hepatocytes	Liver
wgEncodeAwgDnaseDukeHpde6e6e7UniPk.narrowPeak	1.01365	0.00609536	Hpde6e6e7	HPDE6-E6E7	Pancreatic duct
wgEncodeAwgDnaseDukeHsmmembUniPk.narrowPeak	0.992994	0.175295	Hsmmemb	HSMMmem	Muscle
wgEncodeAwgDnaseDukeHtr8svnUniPk.narrowPeak	0.935601	2.5211e-35	Htr8svn	HTR8svn	Blastula
wgEncodeAwgDnaseDukeHuh75UniPk.narrowPeak	1.09703	1.86034e-109	Huh75	Huh-7.5	Liver
wgEncodeAwgDnaseDukeHuh7UniPk.narrowPeak	1.05864	8.02846e-35	Huh7	Huh-7	Liver
wgEncodeAwgDnaseDukeIpsUniPk.narrowPeak	0.942406	4.11541e-44	Ips	iPS	IPS
wgEncodeAwgDnaseDukeIshikawaestradiolUniPk.narrowPeak	0.959215	2.81098e-16	Ishikawaestradiol	IshikawaE	Uterus
wgEncodeAwgDnaseDukeIshikawatamoxifenUniPk.narrowPeak	0.970698	2.81313e-09	Ishikawatamoxifen	IshikawaT	Uterus
wgEncodeAwgDnaseDukeLncapandrogenUniPk.narrowPeak	1.07325	1.90757e-51	Lncapandrogen	LNCaPAndrog	Prostate
wgEncodeAwgDnaseDukeMcf7hypoxiaUniPk.narrowPeak	0.958059	1.52833e-18	Mcf7hypoxia	MCF-7hypox	Breast
wgEncodeAwgDnaseDukeMedulloUniPk.narrowPeak	1.15745	0	Medullo	Medullo	Brain
wgEncodeAwgDnaseDukeMelanoUniPk.narrowPeak	1.08563	1.05805e-133	Melano	Melano	Skin
wgEncodeAwgDnaseDukeMyometrUniPk.narrowPeak	1.00124	0.783018	Myometr	Myometr	Myometrium
wgEncodeAwgDnaseDukeOsteoblUniPk.narrowPeak	1.29944	0	Osteobl	Osteobl	Bone
wgEncodeAwgDnaseDukePanisletdUniPk.narrowPeak	1.08335	6.18494e-92	Panisletd	PanIsletD	Pancreas
wgEncodeAwgDnaseDukePanisletsUniPk.narrowPeak	1.17603	0	Panislets	PanIslets	Pancreas
wgEncodeAwgDnaseDukePhteUniPk.narrowPeak	1.07659	3.51138e-102	Phte	pHTE	Epithelium
wgEncodeAwgDnaseDukeProgfibUniPk.narrowPeak	1.07172	6.92359e-70	Progfib	ProgFib	Skin
wgEncodeAwgDnaseDukeRwpe1UniPk.narrowPeak	0.994313	0.232661	Rwpe1	RWPE1	Prostate
wgEncodeAwgDnaseDukeStellateUniPk.narrowPeak	1.02709	3.29798e-09	Stellate	Stellate	Liver
wgEncodeAwgDnaseDukeT47dUniPk.narrowPeak	0.997773	0.645064	T47d	T-47D	Breast
wgEncodeAwgDnaseDukeTh0UniPk.narrowPeak	1.18742	0	Th0	CD4+	Blood
wgEncodeAwgDnaseDukeUrotheliaUniPk.narrowPeak	0.976147	1.05952e-06	Urothelia	Urothelia	Urothelium
wgEncodeAwgDnaseDukeUrotheliaut189UniPk.narrowPeak	1.11696	6.54136e-156	Urotheliaut189	UrotheliaUT	Urothelium
wgEncodeAwgDnaseUwAg04449UniPk.narrowPeak	1.01421	0.001933	Ag04449	AG04449	Skin
wgEncodeAwgDnaseUwAg04450UniPk.narrowPeak	1.05794	7.71236e-33	Ag04450	AG04450	Lung
wgEncodeAwgDnaseUwAg09309UniPk.narrowPeak	1.06017	1.97166e-47	Ag09309	AG09309	Skin
wgEncodeAwgDnaseUwAg09319UniPk.narrowPeak	1.08567	1.57959e-66	Ag09319	AG09319	Gingival
wgEncodeAwgDnaseUwAg10803UniPk.narrowPeak	1.06803	2.43515e-51	Ag10803	AG10803	Skin
wgEncodeAwgDnaseUwAoafUniPk.narrowPeak	1.08392	2.20695e-78	Aoaf	AoAF	Blood vessel
wgEncodeAwgDnaseUwBe2cUniPk.narrowPeak	1.01782	6.27548e-05	Be2c	BE2C	Brain
wgEncodeAwgDnaseUwBjUniPk.narrowPeak	1.12673	2.61087e-164	Bj	BJ	Skin
wgEncodeAwgDnaseUwCaco2UniPk.narrowPeak	0.720549	0	Caco2	Caco-2	Colon
wgEncodeAwgDnaseUwCd20UniPk.narrowPeak	0.949521	2.86147e-19	Cd20	CD20+	Blood
wgEncodeAwgDnaseUwCd34mobilizedUniPk.narrowPeak	1.00449	0.330651	Cd34mobilized	CD34+	Blood
wgEncodeAwgDnaseUwCmkUniPk.narrowPeak	1.05772	1.90127e-29	Cmk	CMK	Blood
wgEncodeAwgDnaseUwGm06990UniPk.narrowPeak	1.01461	0.0170926	Gm06990	GM06990	Blood
wgEncodeAwgDnaseUwGm12864UniPk.narrowPeak	1.18611	3.47319e-299	Gm12864	GM12864	Blood
wgEncodeAwgDnaseUwGm12865UniPk.narrowPeak	1.16189	9.45634e-237	Gm12865	GM12865	Blood
wgEncodeAwgDnaseUwH7hescUniPk.narrowPeak	1.14452	0	H7hesc	hESCT0	ES Cell
wgEncodeAwgDnaseUwHacUniPk.narrowPeak	1.08524	1.18671e-83	Hac	HAc	Cerebellar
wgEncodeAwgDnaseUwHaepicUniPk.narrowPeak	1.11323	3.0711e-166	Haepic	HAEpiC	Epithelium
wgEncodeAwgDnaseUwHahUniPk.narrowPeak	1.09478	2.94115e-114	Hah	HA-h	Brain
wgEncodeAwgDnaseUwHaspUniPk.narrowPeak	1.03496	1.26897e-16	Hasp	HA-sp	Spinal cord
wgEncodeAwgDnaseUwHbmecUniPk.narrowPeak	1.08123	2.50653e-84	Hbmec	HBMEC	Blood vessel
wgEncodeAwgDnaseUwHcfUniPk.narrowPeak	1.08592	1.948e-82	Hcf	HCF	Heart
wgEncodeAwgDnaseUwHcfaaUniPk.narrowPeak	1.10345	3.11911e-125	Hcfaa	HCFaa	Heart
wgEncodeAwgDnaseUwHcmUniPk.narrowPeak	1.01571	0.000214778	Hcm	HCM	Heart
wgEncodeAwgDnaseUwHconfUniPk.narrowPeak	1.08242	4.89407e-67	Hconf	HConF	Eye
wgEncodeAwgDnaseUwHcpepicUniPk.narrowPeak	1.10524	1.3047e-147	Hcpepic	HCPEpiC	Epithelium
wgEncodeAwgDnaseUwHct116UniPk.narrowPeak	0.989459	0.0571288	Hct116	HCT-116	Colon
wgEncodeAwgDnaseUwHeepicUniPk.narrowPeak	1.03731	5.17652e-20	Heepic	HEEpiC	Epithelium
wgEncodeAwgDnaseUwHffUniPk.narrowPeak	1.07024	3.46451e-61	Hff	HFF	Foreskin
wgEncodeAwgDnaseUwHffmycUniPk.narrowPeak	1.10102	8.18048e-136	Hffmyc	HFF-Myc	Foreskin
wgEncodeAwgDnaseUwHgfUniPk.narrowPeak	1.07466	1.36827e-52	Hgf	HGF	Gingival
wgEncodeAwgDnaseUwHipepicUniPk.narrowPeak	1.13164	1.37702e-246	Hipepic	HIPEpiC	Epithelium
wgEncodeAwgDnaseUwHl60UniPk.narrowPeak	1.03765	5.19332e-16	Hl60	HL-60	Blood
wgEncodeAwgDnaseUwHmfUniPk.narrowPeak	1.0693	1.03422e-55	Hmf	HMF	Breast
wgEncodeAwgDnaseUwHmvecdadUniPk.narrowPeak	0.982287	0.000799823	Hmvecdad	HMVEC-dAd	Blood vessel
wgEncodeAwgDnaseUwHmvecdbladUniPk.narrowPeak	1.07926	1.21203e-65	Hmvecdblad	HMVEC-dBlAd	Blood vessel
wgEncodeAwgDnaseUwHmvecdblneoUniPk.narrowPeak	1.10057	2.85233e-108	Hmvecdblneo	HMVEC-dBlNeo	Blood vessel
wgEncodeAwgDnaseUwHmvecdlyadUniPk.narrowPeak	1.04998	1.22013e-21	Hmvecdlyad	HMVEC-dLyAd	Blood vessel
wgEncodeAwgDnaseUwHmvecdlyneoUniPk.narrowPeak	1.09191	1.34648e-82	Hmvecdlyneo	HMVEC-dLyNeo	Blood vessel
wgEncodeAwgDnaseUwHmvecdneoUniPk.narrowPeak	1.03444	4.46846e-12	Hmvecdneo	HMVEC-dNeo	Blood vessel
wgEncodeAwgDnaseUwHmveclblUniPk.narrowPeak	1.10892	8.71201e-128	Hmveclbl	HMVEC-LBl	Blood vessel
wgEncodeAwgDnaseUwHmvecllyUniPk.narrowPeak	1.03722	3.38447e-14	Hmveclly	HMVEC-LLy	Blood vessel
wgEncodeAwgDnaseUwHnpcepicUniPk.narrowPeak	1.0338	6.86488e-17	Hnpcepic	HNPCEpiC	Epithelium
wgEncodeAwgDnaseUwHpaecUniPk.narrowPeak	1.03784	1.02864e-12	Hpaec	HPAEC	Blood vessel
wgEncodeAwgDnaseUwHpafUniPk.narrowPeak	1.03441	1.31796e-15	Hpaf	HPAF	Blood vessel
wgEncodeAwgDnaseUwHpdlfUniPk.narrowPeak	1.07244	5.06982e-58	Hpdlf	HPdLF	Epithelium
wgEncodeAwgDnaseUwHpfUniPk.narrowPeak	1.01073	0.0241682	Hpf	HPF	Lung
wgEncodeAwgDnaseUwHrcepicUniPk.narrowPeak	1.07801	5.68335e-75	Hrcepic	HRCEpiC	Epithelium
wgEncodeAwgDnaseUwHreUniPk.narrowPeak	1.01757	4.69615e-05	Hre	HRE	Epithelium
wgEncodeAwgDnaseUwHrgecUniPk.narrowPeak	1.01638	0.00114785	Hrgec	HRGEC	Kidney
wgEncodeAwgDnaseUwHrpepicUniPk.narrowPeak	1.04606	5.59165e-32	Hrpepic	HRPEpiC	Epithelium
wgEncodeAwgDnaseUwHvmfUniPk.narrowPeak	1.20935	0	Hvmf	HVMF	Connective
wgEncodeAwgDnaseUwJurkatUniPk.narrowPeak	1.06852	1.21117e-48	Jurkat	Jurkat	Blood
wgEncodeAwgDnaseUwMonocytescd14ro01746UniPk.narrowPeak	1.09532	3.39281e-79	Monocytescd14	CD14+	Blood
wgEncodeAwgDnaseUwNb4UniPk.narrowPeak	0.971852	1.1165e-08	Nb4	NB4	Blood
wgEncodeAwgDnaseUwNhaUniPk.narrowPeak	1.04992	1.24733e-31	Nha	NH-A	Nervous
wgEncodeAwgDnaseUwNhdfadUniPk.narrowPeak	1.09436	1.8586e-130	Nhdfad	NHDF-Ad	Skin
wgEncodeAwgDnaseUwNhdfneoUniPk.narrowPeak	1.09602	3.47174e-110	Nhdfneo	NHDF-neo	Skin
wgEncodeAwgDnaseUwNhlfUniPk.narrowPeak	1.05355	8.10058e-39	Nhlf	NHLF	Lung
wgEncodeAwgDnaseUwNt2d1UniPk.narrowPeak	1.15237	5.20352e-269	Nt2d1	NT2-D1	Testis
wgEncodeAwgDnaseUwPanc1UniPk.narrowPeak	1.14645	4.81171e-158	Panc1	PANC-1	Pancreas
wgEncodeAwgDnaseUwPrecUniPk.narrowPeak	1.02276	6.11911e-07	Prec	PrEC	Prostate
wgEncodeAwgDnaseUwRptecUniPk.narrowPeak	1.05522	4.67691e-34	Rptec	RPTEC	Epithelium
wgEncodeAwgDnaseUwSaecUniPk.narrowPeak	1.05682	6.68409e-42	Saec	SAEC	Epithelium
wgEncodeAwgDnaseUwSkmcUniPk.narrowPeak	1.03744	9.41863e-20	Skmc	SKMC	Muscle
wgEncodeAwgDnaseUwSknmcUniPk.narrowPeak	0.854906	3.01234e-194	Sknmc	SK-N-MC	Brain
wgEncodeAwgDnaseUwSknshraUniPk.narrowPeak	0.698174	0	Sknshra	SK-N-SH	Brain
wgEncodeAwgDnaseUwTh2UniPk.narrowPeak	0.968669	3.90498e-07	Th2	Th2	Blood
wgEncodeAwgDnaseUwWerirb1UniPk.narrowPeak	1.09515	3.54469e-110	Werirb1	WERI-Rb-1	Eye
wgEncodeAwgDnaseUwWi38UniPk.narrowPeak	1.07495	3.07219e-60	Wi38	WI-38	Embryonic lung
wgEncodeAwgDnaseUwWi38tamoxifentamoxifenUniPk.narrowPeak	1.19671	0	Wi38tamoxifentamoxifen	WI-38TAM	Embryonic lung
wgEncodeAwgDnaseUwdukeA549UniPk.narrowPeak	1.10063	5.57198e-114	A549	A549	Epithelium
wgEncodeAwgDnaseUwdukeGm12878UniPk.narrowPeak	1.15333	1.80235e-272	Gm12878	GM12878	Blood
wgEncodeAwgDnaseUwdukeH1hescUniPk.narrowPeak	1.05247	1.69911e-46	H1hesc	HESC	ES Cell
wgEncodeAwgDnaseUwdukeHelas3UniPk.narrowPeak	1.0326	6.12074e-15	Helas3	HeLa-S3	Cervix
wgEncodeAwgDnaseUwdukeHepg2UniPk.narrowPeak	1.16323	9.88E-324	Hepg2	HepG2	Liver
wgEncodeAwgDnaseUwdukeHmecUniPk.narrowPeak	1.05803	4.24207e-74	Hmec	HMEC	Breast
wgEncodeAwgDnaseUwdukeHsmmUniPk.narrowPeak	1.05373	2.85535e-57	Hsmm	myoblast	Muscle
wgEncodeAwgDnaseUwdukeHsmmtubeUniPk.narrowPeak	1.11897	2.49711e-285	Hsmmtube	HSMMtube	Muscle
wgEncodeAwgDnaseUwdukeHuvecUniPk.narrowPeak	1.02751	8.13468e-11	Huvec	HUVEC	Blood vessel
wgEncodeAwgDnaseUwdukeK562UniPk.narrowPeak	1.23603	0	K562	K562	Blood
wgEncodeAwgDnaseUwdukeLncapUniPk.narrowPeak	1.03691	3.02014e-28	Lncap	LNCaP	Prostate
wgEncodeAwgDnaseUwdukeMcf7UniPk.narrowPeak	1.02873	5.94397e-12	Mcf7	MCF-7	Breast
wgEncodeAwgDnaseUwdukeNhekUniPk.narrowPeak	1.06075	1.95674e-51	Nhek	NHEK	Skin
wgEncodeAwgDnaseUwdukeTh1UniPk.narrowPeak	1.2402	0	Th1	Th1	Blood
