# Supplementary material for: Obligatory and facilitative allelic variation in the DNA methylome within common disease-associated loci
Source: Nat Commun. 2018 Jan 2;9:8. doi: 10.1038/s41467-017-01586-1 (PMC5750212; doi:10.1038/s41467-017-01586-1)
Supplement: Supplementary file 8 — Supplementary Data 5 [file 41467_2017_1586_MOESM8_ESM.xlsx]

## Sheet: Supplementary Data 5
# Supplementary Data 5: HSM Peaks Transcription Factor Motif Enrichment
#Query ID	Target ID	TF aka	Optimal offset	p-value	E-value	q-value	Overlap	Query consensus	Target consensus	Orientation
TARTCCCA	PITX1_full_2		1	0.000186444	0.267361	0.271444	7	TAATCCCA	TTAATCCC	+
TARTCCCA	PITX3_DBD		2	0.000260376	0.373379	0.271444	7	TAATCCCA	CTTAATCCC	+
TARTCCCA	PITX1_DBD		2	0.000285303	0.409125	0.271444	7	TAATCCCA	CTTAATCCC	+
CKTGAACC	ZNF524_full_1		3	0.000124425	0.178425	0.35685	8	CTTGAACC	ACCCTCGAACCC	+
CKTGAACC	ZNF524_full_2		0	0.000480274	0.688713	0.524716	8	CTTGAACC	CTCGAACCCGTGCC	+
CKTGAACC	MA0505.1	Nr5a2	6	0.000548866	0.787074	0.524716	8	CTTGAACC	GCTGACCTTGAACTT	-
AGTGCART	UP00031_1	Zbtb3 primary	3	0.000166061	0.238132	0.396229	8	AGTGCAGT	CGGAATGCAGTGCGATT	-
GAGRCAGR	MA0098.2	Ets1	0	0.00064267	0.921588	1	8	GAGACAGA	GAGACAGGAAGTGGG	-
CAGGCRTG	MA0106.2	TP53	7	0.000214388	0.307433	0.614866	8	CAGGCATG	ACATGCCCAGACATG	+
CAGGCRTG	MA0525.1	TP63	9	0.000510998	0.732771	0.636125	8	CAGGCATG	AGACATGCCCAGACATGCCC	+
CAGGCRTG	Tp53_DBD_3		8	0.000665403	0.954187	0.636125	8	CAGGCATG	GACATGCCCGGGCATGTT	-
GAGGTTGC	UP00146_2	Pou6f1	9	6.38922e-05	0.0916214	0.183243	8	GAGGTTGC	AAACATAATGAGGTTGC	+
GAGGTTGC	UP00146_1	Pou6f1	9	0.000421123	0.60389	0.60389	8	GAGGTTGC	GACGATAATGAGGTTGC	+
CAAAGTGC	NFIB_full		4	0.000474204	0.680008	0.433594	8	CAAAGTGC	TTGGCACAGTGCCAG	+
CAAAGTGC	HNF4A_DBD_2		5	0.000628676	0.901522	0.433594	8	CAAAGTGC	GGGGTCAAAGTCCATT	+
AAAAWAWA	UP00028_2	Tcfap2e secondary	6	9.57298e-05	0.137277	0.164085	8	AAAAAAAA	TACTGGAAAAAAAA	+
AAAAWAWA	UP00077_2	Srf secondary	4	0.000171637	0.246127	0.164085	8	AAAAAAAA	GTTAAAAAAAAAAATTT	+
AAAAWAWA	UP00090_2	Elf3 secondary	5	0.000171637	0.246127	0.164085	8	AAAAAAAA	GTTCAAAAAAAAAATTC	+
AAAAWAWA	UP00058_2	Tcf3 secondary	5	0.000232753	0.333768	0.166884	8	AAAAAAAA	AGCCGAAAAAAAAAT	+
GATYGCRC	MA0466.1	CEBPB	0	0.000662804	0.950461	0.928759	8	GATCGCAC	TATTGCACAAT	+
GATYGCRC	MA0019.1	Ddit3, Cebpa	2	0.000685782	0.983412	0.928759	8	GATCGCAC	GGGATTGCATCT	-
BGCGCCYG	MA0506.1	NRF1	-1	6.487e-05	0.0930236	0.184681	7	GGCGCCTG	GCGCCTGCGCA	+
BGCGCCYG	UP00065_1	Zfp161 primary	7	0.000231722	0.332289	0.329849	8	GGCGCCTG	TGGCGCGCGCGCCTGA	+
TCACYTGA	ARNTL_DBD		1	0.000498657	0.715074	0.139033	8	TCACTTGA	GTCACGTGAC	+
TCACYTGA	SREBF2_DBD		1	0.000498657	0.715074	0.139033	8	TCACTTGA	ATCACGTGAC	+
TCACYTGA	Srebf1_DBD		1	0.000498657	0.715074	0.139033	8	TCACTTGA	ATCACGTGAC	+
TCACYTGA	Mlx_DBD		1	0.000550499	0.789415	0.139033	8	TCACTTGA	ATCACGTGAT	+
TCACYTGA	MLXIPL_full		1	0.000550499	0.789415	0.139033	8	TCACTTGA	ATCACGTGAT	-
TCACYTGA	MLX_full		1	0.000611678	0.877146	0.139033	8	TCACTTGA	ATCACGTGAT	+
TCACYTGA	BHLHE41_full		1	0.000684599	0.981715	0.139033	8	TCACTTGA	GTCACGTGAC	+
CTGTCRCC	MA0513.1	SMAD2, SMAD3, SMAD4	4	6.14138e-05	0.0880674	0.176135	8	CTGTCACC	CTGTCTGTCACCT	+
YACGTR	MA0004.1	Arnt	0	0.000140357	0.201273	0.0277073	6	CACGTG	CACGTG	+
YACGTR	MA0104.3	Mycn	2	0.000254316	0.364689	0.0277073	6	CACGTG	GCCACGTG	+
YACGTR	ARNTL_DBD		2	0.00036182	0.51885	0.0277073	6	CACGTG	GTCACGTGAC	+
YACGTR	HEY1_DBD		2	0.00036182	0.51885	0.0277073	6	CACGTG	GACACGTGCC	+
YACGTR	MLX_full		2	0.00036182	0.51885	0.0277073	6	CACGTG	ATCACGTGAT	+
YACGTR	BHLHB2_DBD		2	0.000423824	0.607763	0.0277073	6	CACGTG	ATCACGTGAC	+
YACGTR	BHLHB3_full		2	0.000423824	0.607763	0.0277073	6	CACGTG	GGCACGTGAC	+
YACGTR	BHLHE41_full		2	0.000423824	0.607763	0.0277073	6	CACGTG	GTCACGTGAC	+
YACGTR	Bhlhb2_DBD_1		2	0.000423824	0.607763	0.0277073	6	CACGTG	GTCACGTGAC	+
YACGTR	Bhlhb2_DBD_2		2	0.000423824	0.607763	0.0277073	6	CACGTG	AGCACGTGAC	+
YACGTR	CLOCK_DBD		2	0.000423824	0.607763	0.0277073	6	CACGTG	AACACGTGTT	+
YACGTR	HEY2_DBD		2	0.000423824	0.607763	0.0277073	6	CACGTG	GACACGTGCC	+
YACGTR	HEY2_full		2	0.000423824	0.607763	0.0277073	6	CACGTG	GACACGTGCC	+
YACGTR	MAX_DBD_2		2	0.000423824	0.607763	0.0277073	6	CACGTG	ACCACGTGCT	+
YACGTR	MLXIPL_full		2	0.000423824	0.607763	0.0277073	6	CACGTG	ATCACGTGAT	+
YACGTR	MNT_DBD		2	0.000423824	0.607763	0.0277073	6	CACGTG	ACCACGTGCC	+
YACGTR	Mlx_DBD		2	0.000423824	0.607763	0.0277073	6	CACGTG	ATCACGTGAT	+
YACGTR	SREBF2_DBD		2	0.000423824	0.607763	0.0277073	6	CACGTG	ATCACGTGAC	+
YACGTR	Srebf1_DBD		2	0.000423824	0.607763	0.0277073	6	CACGTG	ATCACGTGAC	+
YACGTR	USF1_DBD		2	0.000423824	0.607763	0.0277073	6	CACGTG	ATCACGTGAC	+
YACGTR	CREB3L1_DBD_2		3	0.000434911	0.623662	0.0277073	6	CACGTG	TGCCACGTGGCA	+
YACGTR	TFE3_DBD		2	0.000487502	0.699078	0.0277073	6	CACGTG	ATCACGTGAC	+
YACGTR	CREB3L1_DBD_3		3	0.000506512	0.726338	0.0277073	6	CACGTG	TGCCACGTGGCA	+
YACGTR	CREB3L1_full_1		3	0.000506512	0.726338	0.0277073	6	CACGTG	TGCCACGTGGCA	-
YACGTR	MA0059.1	MYC, MAX	3	0.000508567	0.729285	0.0277073	6	CACGTG	GACCACGTGGT	+
YACGTR	TFEB_full		2	0.000554152	0.794654	0.0277073	6	CACGTG	ATCACGTGAC	+
YACGTR	MA0464.1	Bhlhe40	2	0.000584974	0.838852	0.0277073	6	CACGTG	CTCACGTGCAC	+
YACGTR	HES5_DBD_1		3	0.000593303	0.850796	0.0277073	6	CACGTG	CGGCACGTGCCA	+
YACGTR	HES5_DBD_2		3	0.000593303	0.850796	0.0277073	6	CACGTG	CGGCACGTGCCG	+
YACGTR	HES7_DBD		3	0.000593303	0.850796	0.0277073	6	CACGTG	TGGCACGTGCCA	+
RRAAATA	UP00073_2	Foxa2 secondary	0	0.000404741	0.580398	1	7	AGAAATA	AAAAATAACAAACGG	+
AAATTASC	POU3F3_DBD_1		0	0.000389589	0.558671	0.227174	8	AAATTAGC	AAATTAGCATAAT	-
AAATTASC	MA0132.1	Pdx1	-1	0.000502658	0.720812	0.227174	6	AAATTAGC	AATTAG	-
AMCTCCTG	FIGLA_DBD		0	0.000345056	0.49481	0.98962	8	AACTCCTG	ACCACCTGTT	+
ATCRTGCC	NFIX_full_1		5	0.000649863	0.931904	1	8	ATCGTGCC	TTGGCACCGTGCCAA	-
CCACCRCA	GLI2_DBD_2		1	0.000464033	0.665423	1	8	CCACCACA	GCGACCACACTG	+
ABACACAC	UP00042_2	Gm397 secondary	4	0.000666867	0.956287	0.693078	8	ACACACAC	AGCGGCACACACGCAA	+
