# Supplementary material for: Obligatory and facilitative allelic variation in the DNA methylome within common disease-associated loci
Source: Nat Commun. 2018 Jan 2;9:8. doi: 10.1038/s41467-017-01586-1 (PMC5750212; doi:10.1038/s41467-017-01586-1)
Supplement: Supplementary file 9 — Supplementary Data 6 [file 41467_2017_1586_MOESM9_ESM.xlsx]

## Sheet: Supplementary Data 6
# Supplementary Data 6: GREAT Gene Ontology Enrichment Analysis for HSM peaks
# GREAT version 3.0.0	Species assembly: hg19	Association rule: Basal+extension: 5000 bp upstream, 1000 bp downstream, 1000000 bp max extension, curated regulatory domains included
# Ontology	Term Name	Binom Rank	Binom Raw P-Value	Binom Bonferroni P-Value	Binom FDR Q-Val	Binom Fold Enrichment	Binom Expected	Binom Observed Region Hits	Binom Genome Fraction	Binom Region Set Coverage	Hyper Rank	Hyper Raw P-Value	Hyper Bonferroni P-Value	Hyper FDR Q-Val	Hyper Fold Enrichment	Hyper Expected	Hyper Observed Gene Hits	Hyper Total Genes	Hyper Gene Set Coverage	Hyper Term Gene Coverage
GO Molecular Function	aminopeptidase activity	24	3.00116e-20	1.10683e-16	4.61179e-18	3.53272	21.7963	77	0.00303865	0.0107347	17	4.20151e-05	0.154952	0.0091148	2.66022	6.39044	17	35	0.0051609	0.485714
GO Molecular Function	DNA-methyltransferase activity	38	5.00634e-16	1.84634e-12	4.85878e-14	6.01699	5.65066	34	0.000787769	0.00474	21	0.000202412	0.746496	0.0355474	5.47693	0.912921	5	5	0.00151791	1
GO Molecular Function	interleukin-12 receptor binding	178	1.46561e-07	0.000540518	3.03662e-06	4.42865	4.29025	19	0.000598111	0.00264882	21	0.000202412	0.746496	0.0355474	5.47693	0.912921	5	5	0.00151791	1
GO Molecular Function	L-alanine transmembrane transporter activity	209	7.30892e-07	0.00269553	1.28973e-05	5.33574	2.62381	14	0.00036579	0.00195176	21	0.000202412	0.746496	0.0355474	5.47693	0.912921	5	5	0.00151791	1
GO Biological Process	regulation of mast cell degranulation	4	3.06778e-54	3.20276e-50	8.00691e-51	9.88952	8.69607	86	0.00121233	0.0119894	868	0.00389253	1	0.046818	2.73846	2.92135	8	16	0.00242866	0.5
GO Biological Process	regulation of myeloid leukocyte mediated immunity	9	7.07304e-49	7.38425e-45	8.20473e-46	7.89958	11.393	90	0.00158832	0.0125471	824	0.00306986	1	0.0388948	2.48951	4.01685	10	22	0.00303582	0.454545
GO Biological Process	regulation of mast cell activation involved in immune response	20	3.15641e-42	3.29529e-38	1.64764e-39	6.76495	12.8604	87	0.00179289	0.0121288	688	0.00131151	1	0.0199015	2.89955	3.10393	9	17	0.00273224	0.529412
GO Biological Process	nephron tubule formation	51	4.49502e-30	4.6928e-26	9.20157e-28	3.9982	25.2613	101	0.00352173	0.0140806	317	1.97973e-05	0.206684	0.000651999	3.91209	2.55618	10	14	0.00303582	0.714286
GO Biological Process	regulation of chondrocyte differentiation	70	3.41745e-27	3.56782e-23	5.09688e-25	2.64627	61.596	163	0.00858721	0.0227241	254	3.09721e-06	0.0323349	0.000127303	2.8906	6.57303	19	36	0.00576806	0.527778
GO Biological Process	hair follicle morphogenesis	72	3.89338e-27	4.06469e-23	5.6454e-25	3.31127	34.7299	115	0.00484175	0.0160323	564	0.000586504	1	0.0108566	2.54286	5.11235	13	28	0.00394657	0.464286
GO Biological Process	regulation of stem cell differentiation	73	4.23953e-27	4.42607e-23	6.06311e-25	2.22513	102.016	227	0.0142223	0.0316464	135	1.03235e-08	0.000107777	7.98347e-07	2.59044	13.5112	35	74	0.0106254	0.472973
GO Biological Process	execution phase of apoptosis	99	5.44563e-25	5.68524e-21	5.74266e-23	2.54273	62.9244	160	0.00877239	0.0223059	831	0.00311006	1	0.0390723	1.6079	19.9017	32	109	0.00971463	0.293578
GO Biological Process	cellular component disassembly involved in execution phase of apoptosis	105	1.16459e-24	1.21583e-20	1.15793e-22	2.63523	56.162	148	0.00782964	0.0206329	429	0.00013969	1	0.00339945	1.93303	15.5197	30	85	0.00910747	0.352941
GO Biological Process	positive regulation of cell morphogenesis involved in differentiation	109	1.44467e-24	1.50824e-20	1.3837e-22	2.92603	42.3783	124	0.00590802	0.0172871	450	0.000174386	1	0.00404576	2.50374	6.39044	16	35	0.00485732	0.457143
GO Biological Process	epidermis morphogenesis	126	1.72777e-23	1.80379e-19	1.43158e-21	2.94507	39.7274	117	0.00553846	0.0163112	653	0.00110449	1	0.0176583	2.32355	6.02528	14	33	0.00425015	0.424242
GO Biological Process	regulation of cartilage development	135	7.08859e-23	7.40049e-19	5.48185e-21	2.28687	78.273	179	0.0109122	0.0249547	278	6.17324e-06	0.0644486	0.000231829	2.51939	9.12921	23	50	0.00698239	0.46
GO Biological Process	prostate gland development	137	7.20718e-23	7.52429e-19	5.49219e-21	2.50137	59.9671	150	0.00836012	0.0209117	473	0.000224982	1	0.00496578	2.38738	7.12078	17	39	0.0051609	0.435897
GO Biological Process	circadian rhythm	147	3.42045e-22	3.57095e-18	2.42922e-20	2.4589	61.003	150	0.00850453	0.0209117	487	0.000261067	1	0.00559658	1.94575	13.8764	27	76	0.00819672	0.355263
GO Biological Process	regulation of leukocyte mediated immunity	151	6.08268e-22	6.35032e-18	4.20551e-20	2.4102	63.8951	154	0.00890772	0.0214694	697	0.00143752	1	0.0215319	1.6384	21.3623	35	117	0.0106254	0.299145
GO Biological Process	epithelial to mesenchymal transition	158	1.27579e-21	1.33192e-17	8.42987e-20	2.3829	65.0467	155	0.00906827	0.0216088	333	2.69165e-05	0.281009	0.00084387	2.44714	8.58145	21	47	0.00637523	0.446808
GO Biological Process	nephron tubule morphogenesis	162	2.14575e-21	2.24017e-17	1.38282e-19	3.03618	33.2654	101	0.00463759	0.0140806	736	0.00199866	1	0.0283506	2.60806	3.83427	10	21	0.00303582	0.476191
GO Biological Process	regulation of carbohydrate metabolic process	163	2.20684e-21	2.30395e-17	1.41346e-19	2.14207	89.633	192	0.0124959	0.026767	438	0.000151408	1	0.0036089	1.79333	20.632	37	113	0.0112325	0.327434
GO Biological Process	TOR signaling cascade	164	2.25012e-21	2.34912e-17	1.43239e-19	4.68093	12.6043	59	0.00175719	0.00822529	886	0.00410763	1	0.0484014	2.94911	2.37359	7	13	0.00212508	0.538462
GO Biological Process	regulation of glucose metabolic process	168	2.81784e-21	2.94183e-17	1.75109e-19	2.31835	69.4458	161	0.00968156	0.0224453	638	0.00101081	1	0.0165405	1.78319	15.7022	28	86	0.0085003	0.325581
GO Biological Process	regulation of cellular carbohydrate metabolic process	175	6.31115e-21	6.58884e-17	3.76505e-19	2.15017	86.5049	186	0.0120598	0.0259306	490	0.000281753	1	0.00600306	1.77493	19.7191	35	108	0.0106254	0.324074
GO Biological Process	regulation of nephron tubule epithelial cell differentiation	179	1.62938e-20	1.70108e-16	9.50322e-19	4.10785	15.8234	65	0.00220596	0.00906176	876	0.00394528	1	0.0470191	3.28616	1.82584	6	10	0.00182149	0.6
GO Biological Process	positive regulation of immune effector process	186	3.41115e-20	3.56124e-16	1.91465e-18	2.16629	81.2448	176	0.0113265	0.0245365	355	4.26432e-05	0.445195	0.00125407	1.85739	20.9972	39	115	0.0118397	0.33913
GO Biological Process	regulation of epithelial to mesenchymal transition	190	8.61646e-20	8.99558e-16	4.73452e-18	2.34079	62.3722	146	0.00869541	0.0203541	170	1.16067e-07	0.00121174	7.1279e-06	2.99927	7.66853	23	42	0.00698239	0.547619
GO Biological Process	epithelial tube branching involved in lung morphogenesis	192	1.01714e-19	1.0619e-15	5.53071e-18	2.76779	38.6591	107	0.00538953	0.014917	430	0.000140284	1	0.00340597	2.98741	4.01685	12	22	0.00364299	0.545454
GO Biological Process	regulation of cytokine biosynthetic process	195	1.52509e-19	1.5922e-15	8.16511e-18	2.25239	69.2598	156	0.00965563	0.0217482	222	1.30256e-06	0.0135988	6.12558e-05	2.15581	17.1629	37	94	0.0112325	0.393617
GO Biological Process	forelimb morphogenesis	203	3.77564e-19	3.94177e-15	1.94176e-17	2.42828	53.9477	131	0.00752093	0.0182629	473	0.000224982	1	0.00496578	2.38738	7.12078	17	39	0.0051609	0.435897
GO Biological Process	negative regulation of chondrocyte differentiation	206	5.33076e-19	5.56531e-15	2.70161e-17	3.32185	23.4809	78	0.00327351	0.0108741	584	0.000655535	1	0.0117188	3.37042	2.37359	8	13	0.00242866	0.615385
GO Biological Process	trachea development	219	1.31269e-18	1.37044e-14	6.25774e-17	3.39549	21.7936	74	0.00303829	0.0103165	886	0.00410763	1	0.0484014	2.94911	2.37359	7	13	0.00212508	0.538462
GO Biological Process	nephron tubule development	237	7.69984e-18	8.03863e-14	3.39183e-16	2.35317	54.8196	129	0.00764249	0.0179841	485	0.000261004	1	0.00561832	2.43419	6.57303	16	36	0.00485732	0.444444
GO Biological Process	mesenchymal to epithelial transition involved in metanephros morphogenesis	239	9.74841e-18	1.01773e-13	4.2583e-16	3.69101	17.0685	63	0.00237955	0.00878294	723	0.00186631	1	0.0269492	3.65129	1.64326	6	9	0.00182149	0.666667
GO Biological Process	leukocyte mediated immunity	260	4.57292e-17	4.77413e-13	1.8362e-15	2.22592	61.9968	138	0.00864308	0.0192388	843	0.00343478	1	0.0425375	1.55252	23.1882	36	127	0.010929	0.283465
GO Biological Process	positive regulation of epithelial to mesenchymal transition	261	4.7436e-17	4.95232e-13	1.89744e-15	2.66964	36.3344	97	0.00506544	0.0135229	526	0.000408302	1	0.00810394	2.73846	4.38202	12	24	0.00364299	0.5
GO Biological Process	renal tubule morphogenesis	269	1.08758e-16	1.13543e-12	4.22095e-15	2.54698	40.4401	103	0.00563782	0.0143594	783	0.00263535	1	0.035138	2.40985	4.5646	11	25	0.00333941	0.44
GO Biological Process	regulation of steroid metabolic process	270	1.12583e-16	1.17537e-12	4.35321e-15	2.27834	56.1813	128	0.00783234	0.0178447	186	3.03496e-07	0.0031685	1.70349e-05	2.46065	12.5983	31	69	0.00941105	0.449275
GO Biological Process	renal tubule development	284	2.82514e-16	2.94944e-12	1.03854e-14	2.24157	57.5491	129	0.00802302	0.0179841	559	0.000549533	1	0.0102632	2.30607	6.9382	16	38	0.00485732	0.421053
GO Biological Process	metanephric nephron morphogenesis	298	9.32184e-16	9.73201e-12	3.26577e-14	2.70313	32.1849	87	0.00448695	0.0121288	736	0.00199866	1	0.0283506	2.60806	3.83427	10	21	0.00303582	0.476191
GO Biological Process	regulation of icosanoid secretion	304	1.34439e-15	1.40354e-11	4.61692e-14	4.55048	9.44955	43	0.00131738	0.0059947	762	0.00231431	1	0.0317078	2.92103	2.73876	8	15	0.00242866	0.533333
GO Biological Process	positive regulation of icosanoid secretion	313	2.48966e-15	2.59921e-11	8.30418e-14	5.34101	6.7403	36	0.000939676	0.00501882	886	0.00410763	1	0.0484014	2.94911	2.37359	7	13	0.00212508	0.538462
GO Biological Process	dendritic cell chemotaxis	317	3.20465e-15	3.34566e-11	1.05541e-13	4.8745	8.00082	39	0.00111541	0.00543706	762	0.00231431	1	0.0317078	2.92103	2.73876	8	15	0.00242866	0.533333
GO Biological Process	dendritic cell migration	332	6.19238e-15	6.46484e-11	1.94724e-13	4.44447	9.44994	42	0.00131743	0.00585529	471	0.000224598	1	0.00497835	3.22172	3.10393	10	17	0.00303582	0.588235
GO Biological Process	regulation of nitric oxide biosynthetic process	335	6.96019e-15	7.26644e-11	2.16909e-13	2.64074	32.1879	85	0.00448737	0.01185	576	0.000645056	1	0.0116916	2.21685	7.66853	17	42	0.0051609	0.404762
GO Biological Process	developmental induction	337	7.23551e-15	7.55388e-11	2.24151e-13	2.29476	48.371	111	0.00674348	0.0154747	537	0.000446185	1	0.00867443	2.41629	6.20786	15	34	0.00455373	0.441177
GO Biological Process	defense response to protozoan	338	7.65844e-15	7.99542e-11	2.36551e-13	4.23187	10.3973	44	0.00144951	0.00613411	306	1.30347e-05	0.136083	0.000444715	3.76539	2.92135	11	16	0.00333941	0.6875
GO Biological Process	cellular response to alcohol	348	1.21137e-14	1.26467e-10	3.63411e-13	2.28607	48.1174	110	0.00670813	0.0153353	695	0.00139417	1	0.0209427	2.00118	9.49437	19	52	0.00576806	0.365385
GO Biological Process	genitalia development	352	1.40825e-14	1.47021e-10	4.17673e-13	2.12187	60.7954	129	0.00847559	0.0179841	791	0.00276771	1	0.0365295	1.98102	8.58145	17	47	0.0051609	0.361702
GO Biological Process	regulation of myelination	363	2.12854e-14	2.22219e-10	6.12174e-13	3.11011	20.2565	63	0.002824	0.00878294	845	0.0035086	1	0.0433489	2.59433	3.4691	9	19	0.00273224	0.473684
GO Biological Process	positive regulation of fatty acid transport	368	2.73961e-14	2.86016e-10	7.77216e-13	4.78724	7.72888	37	0.0010775	0.00515823	762	0.00231431	1	0.0317078	2.92103	2.73876	8	15	0.00242866	0.533333
GO Biological Process	nephron morphogenesis	373	3.68954e-14	3.85188e-10	1.03268e-12	2.20911	51.6044	114	0.00719426	0.0158929	391	7.2532e-05	0.757234	0.00193666	2.65548	6.02528	16	33	0.00485732	0.484849
GO Biological Process	positive regulation of nitric oxide biosynthetic process	384	7.5092e-14	7.8396e-10	2.04156e-12	2.75309	26.5157	73	0.0036966	0.010177	685	0.00130524	1	0.019893	2.37333	5.47752	13	30	0.00394657	0.433333
GO Biological Process	cell-cell signaling involved in cell fate commitment	388	8.05429e-14	8.40868e-10	2.16718e-12	2.20848	50.2607	111	0.00700693	0.0154747	579	0.000650034	1	0.0117208	2.34726	6.39044	15	35	0.00455373	0.428571
GO Biological Process	limb bud formation	396	1.01485e-13	1.0595e-09	2.67551e-12	2.5427	32.6424	83	0.00455073	0.0115712	661	0.00111217	1	0.0175659	3.48532	2.00842	7	11	0.00212508	0.636364
GO Biological Process	renal vesicle morphogenesis	411	1.90916e-13	1.99316e-09	4.84954e-12	2.925	21.8804	64	0.00305038	0.00892235	755	0.00224881	1	0.0310961	3.19488	2.19101	7	12	0.00212508	0.583333
GO Biological Process	chemokine-mediated signaling pathway	415	2.41221e-13	2.51834e-09	6.0683e-12	3.14044	18.1503	57	0.00253037	0.00794647	728	0.0018759	1	0.0269016	2.29678	5.66011	13	31	0.00394657	0.419355
GO Biological Process	metanephric nephron development	418	3.4047e-13	3.5545e-09	8.5036e-12	2.14874	52.1236	112	0.00726664	0.0156141	362	4.49637e-05	0.469421	0.00129674	2.73846	5.84269	16	32	0.00485732	0.5
GO Biological Process	response to tumor necrosis factor	422	4.133e-13	4.31485e-09	1.02248e-11	2.01301	64.5799	130	0.00900319	0.0181235	583	0.000654101	1	0.0117132	1.76859	17.5281	31	96	0.00941105	0.322917
GO Biological Process	nephron epithelium morphogenesis	432	5.25694e-13	5.48825e-09	1.27043e-11	2.16778	49.8206	108	0.00694558	0.0150565	507	0.000339111	1	0.00698288	2.5559	5.47752	14	30	0.00425015	0.466667
GO Biological Process	response to protozoan	440	6.28564e-13	6.56221e-09	1.49141e-11	3.70654	11.8709	44	0.00165494	0.00613411	425	0.000131092	1	0.00322024	3.17085	3.4691	11	19	0.00333941	0.578947
GO Biological Process	lung morphogenesis	442	6.92096e-13	7.22548e-09	1.63472e-11	2.00978	63.6887	128	0.00887895	0.0178447	328	2.43698e-05	0.25442	0.000775672	2.66445	6.75561	18	37	0.00546448	0.486486
GO Biological Process	mesenchymal to epithelial transition	445	7.33426e-13	7.65697e-09	1.72067e-11	2.64221	27.2499	72	0.00379896	0.0100376	517	0.000384254	1	0.00775941	3.28616	2.73876	9	15	0.00273224	0.6
GO Biological Process	metanephros morphogenesis	450	9.67167e-13	1.00972e-08	2.24383e-11	2.3097	39.8319	92	0.00555304	0.0128259	861	0.00382275	1	0.0463525	2.31716	4.74719	11	26	0.00333941	0.423077
GO Biological Process	regulation of carbohydrate biosynthetic process	455	1.0004e-12	1.04442e-08	2.29543e-11	2.05798	57.8238	119	0.00806131	0.01659	411	0.000102606	1	0.00260633	2.10651	11.868	25	65	0.00758956	0.384615
GO Biological Process	regulation of aldosterone metabolic process	473	1.98549e-12	2.07285e-08	4.38235e-11	3.64212	11.8063	43	0.00164594	0.0059947	815	0.0030597	1	0.0391942	3.91209	1.27809	5	7	0.00151791	0.714286
GO Biological Process	acute inflammatory response	478	2.33971e-12	2.44266e-08	5.11016e-11	2.29532	39.2102	90	0.00546636	0.0125471	545	0.00046542	1	0.00891557	1.99951	11.5028	23	63	0.00698239	0.365079
GO Biological Process	C-5 methylation of cytosine	482	2.68417e-12	2.80227e-08	5.81384e-11	9.46741	1.90126	18	0.000265058	0.00250941	656	0.0011097	1	0.0176605	5.47693	0.730337	4	4	0.00121433	1
GO Biological Process	defense response to Gram-negative bacterium	499	4.52809e-12	4.72733e-08	9.4736e-11	3.61355	11.6229	42	0.00162037	0.00585529	600	0.00071322	1	0.01241	2.73846	4.01685	11	22	0.00333941	0.5
GO Biological Process	endoderm development	500	4.55906e-12	4.75966e-08	9.51931e-11	2.00152	59.9544	120	0.00835834	0.0167294	294	9.30921e-06	0.0971881	0.000330572	2.46999	9.31179	23	51	0.00698239	0.45098
GO Biological Process	hindlimb morphogenesis	501	4.7643e-12	4.97393e-08	9.928e-11	2.0067	59.3013	119	0.0082673	0.01659	775	0.00242276	1	0.0326369	2.10651	7.12078	15	39	0.00455373	0.384615
GO Biological Process	regulation of cell fate commitment	507	5.88011e-12	6.13883e-08	1.21082e-10	2.34398	35.4098	83	0.00493654	0.0115712	564	0.000586504	1	0.0108566	2.54286	5.11235	13	28	0.00394657	0.464286
GO Biological Process	platelet degranulation	510	6.55479e-12	6.84321e-08	1.34181e-10	2.03057	56.1419	114	0.00782683	0.0158929	721	0.00185523	1	0.0268635	1.73973	15.5197	27	85	0.00819672	0.317647
GO Biological Process	regulation of T-helper cell differentiation	519	8.72781e-12	9.11183e-08	1.75565e-10	3.11679	16.0421	50	0.00223646	0.00697058	325	2.32861e-05	0.243107	0.00074802	3.23637	4.01685	13	22	0.00394657	0.590909
GO Biological Process	endoderm formation	522	1.00057e-11	1.04459e-07	2.00113e-10	2.3462	34.5239	81	0.00481303	0.0112923	752	0.00223348	1	0.0310073	2.34726	5.11235	12	28	0.00364299	0.428571
GO Biological Process	T cell activation involved in immune response	542	1.66134e-11	1.73444e-07	3.20007e-10	2.78302	20.8407	58	0.00290543	0.00808588	834	0.00318422	1	0.0398601	2.26632	5.29494	12	29	0.00364299	0.413793
GO Biological Process	positive regulation of chondrocyte differentiation	551	1.96917e-11	2.05581e-07	3.73105e-10	2.55021	26.2724	67	0.00366268	0.00934058	868	0.00389253	1	0.046818	2.73846	2.92135	8	16	0.00242866	0.5
GO Biological Process	negative regulation of hormone secretion	552	1.96951e-11	2.05617e-07	3.72495e-10	2.10209	47.5717	100	0.00663205	0.0139412	589	0.000656586	1	0.011638	2.06677	9.67696	20	53	0.00607164	0.377358
GO Biological Process	renal vesicle development	557	2.45765e-11	2.56579e-07	4.60645e-10	2.57919	25.2017	65	0.00351342	0.00906176	584	0.000655535	1	0.0117188	3.37042	2.37359	8	13	0.00242866	0.615385
GO Biological Process	CD4-positive, alpha-beta T cell activation	562	3.1669e-11	3.30624e-07	5.88299e-10	2.76428	20.6202	57	0.0028747	0.00794647	716	0.00176416	1	0.0257232	2.51026	4.38202	11	24	0.00333941	0.458333
GO Biological Process	regulation of DNA damage response, signal transduction by p53 class mediator	608	1.07554e-10	1.12286e-06	1.84681e-09	2.62143	22.5068	59	0.00313771	0.00822529	478	0.000234419	1	0.00511995	2.73846	4.74719	13	26	0.00394657	0.5
GO Biological Process	prostate gland epithelium morphogenesis	611	1.17935e-10	1.23124e-06	2.01512e-09	2.07519	45.7788	95	0.0063821	0.0132441	478	0.000234419	1	0.00511995	2.73846	4.74719	13	26	0.00394657	0.5
GO Biological Process	regulation of blood coagulation	628	1.82194e-10	1.90211e-06	3.02883e-09	2.0573	46.177	95	0.00643761	0.0132441	733	0.00193378	1	0.0275425	1.85373	11.868	22	65	0.00667881	0.338462
GO Biological Process	prostate gland morphogenesis	632	1.88481e-10	1.96774e-06	3.11351e-09	2.05591	46.2083	95	0.00644198	0.0132441	564	0.000586504	1	0.0108566	2.54286	5.11235	13	28	0.00394657	0.464286
GO Biological Process	positive regulation of cytokine biosynthetic process	639	2.12523e-10	2.21874e-06	3.47221e-09	2.2214	35.5632	79	0.00495792	0.0110135	703	0.00150857	1	0.0224033	1.91692	10.955	21	60	0.00637523	0.35
GO Biological Process	epithelial cell morphogenesis	644	2.23132e-10	2.3295e-06	3.61724e-09	2.07623	44.3111	92	0.00617749	0.0128259	807	0.00296939	1	0.0384144	2.12992	6.57303	14	36	0.00425015	0.388889
GO Biological Process	CD4-positive, alpha-beta T cell differentiation	662	2.96234e-10	3.09268e-06	4.67172e-09	2.71045	19.554	53	0.00272605	0.00738882	824	0.00306986	1	0.0388948	2.48951	4.01685	10	22	0.00303582	0.454545
GO Biological Process	negative regulation of microtubule polymerization	683	4.55693e-10	4.75744e-06	6.9655e-09	3.89633	7.95621	31	0.00110919	0.00432176	723	0.00186631	1	0.0269492	3.65129	1.64326	6	9	0.00182149	0.666667
GO Biological Process	regulation of signal transduction by p53 class mediator	725	9.3007e-10	9.70993e-06	1.3393e-08	2.47114	23.8756	59	0.00332854	0.00822529	784	0.00263734	1	0.0351197	2.225	5.84269	13	32	0.00394657	0.40625
GO Biological Process	negative regulation of cell morphogenesis involved in differentiation	739	1.27379e-09	1.32984e-05	1.79951e-08	2.40777	25.3346	61	0.00353194	0.00850411	482	0.000244671	1	0.00529951	2.85753	4.19944	12	23	0.00364299	0.521739
GO Biological Process	positive regulation of steroid biosynthetic process	749	1.63239e-09	1.70422e-05	2.27532e-08	3.43258	9.90508	34	0.00138088	0.00474	755	0.00224881	1	0.0310961	3.19488	2.19101	7	12	0.00212508	0.583333
GO Biological Process	regulation of T-helper 1 type immune response	772	2.54936e-09	2.66153e-05	3.44758e-08	3.06031	12.7438	39	0.00177663	0.00543706	352	3.93106e-05	0.410402	0.00116592	3.28616	3.65168	12	20	0.00364299	0.6
GO Biological Process	peptide hormone secretion	785	3.27802e-09	3.42225e-05	4.35956e-08	2.03354	41.3072	84	0.00575871	0.0117106	613	0.000804036	1	0.0136935	2.08123	9.12921	19	50	0.00576806	0.38
GO Biological Process	regulation of CD4-positive, alpha-beta T cell differentiation	789	3.52954e-09	3.68484e-05	4.67026e-08	2.44423	22.9111	56	0.00319408	0.00780705	367	4.67889e-05	0.488477	0.001331	2.83289	5.29494	15	29	0.00455373	0.517241
GO Biological Process	regulation of cell adhesion mediated by integrin	796	4.2078e-09	4.39295e-05	5.51878e-08	2.08414	37.4255	78	0.00521755	0.0108741	541	0.000461802	1	0.00891167	2.27092	7.48595	17	41	0.0051609	0.414634
GO Biological Process	peptide secretion	800	4.30977e-09	4.49941e-05	5.62426e-08	2.00211	42.9548	86	0.0059884	0.0119894	442	0.000161267	1	0.00380911	2.21184	9.49437	21	52	0.00637523	0.403846
GO Biological Process	S-adenosylmethionine metabolic process	804	4.55642e-09	4.7569e-05	5.91654e-08	4.75807	4.62372	22	0.000644601	0.00306706	642	0.00102992	1	0.0167482	4.56411	1.0955	5	6	0.00151791	0.833333
GO Biological Process	regulation of microtubule polymerization	808	5.02779e-09	5.24901e-05	6.49631e-08	3.03468	12.5219	38	0.0017457	0.00529764	845	0.0035086	1	0.0433489	2.59433	3.4691	9	19	0.00273224	0.473684
GO Biological Process	water homeostasis	813	5.37871e-09	5.61537e-05	6.90698e-08	2.39222	23.8272	57	0.0033218	0.00794647	564	0.000586504	1	0.0108566	2.54286	5.11235	13	28	0.00394657	0.464286
GO Biological Process	methionine metabolic process	851	9.9387e-09	0.00010376	1.21927e-07	3.18521	10.6743	34	0.00148813	0.00474	868	0.00389253	1	0.046818	2.73846	2.92135	8	16	0.00242866	0.5
GO Biological Process	regulation of fatty acid transport	916	2.29461e-08	0.000239557	2.61525e-07	2.52714	18.5981	47	0.0025928	0.00655235	666	0.00114272	1	0.0179129	2.6194	4.19944	11	23	0.00333941	0.478261
GO Biological Process	ureter development	930	3.04394e-08	0.000317787	3.41707e-07	2.25259	25.7482	58	0.00358959	0.00808588	235	1.87169e-06	0.0195404	8.31506e-05	4.56411	2.19101	10	12	0.00303582	0.833333
GO Biological Process	alpha-beta T cell differentiation	938	3.18986e-08	0.000333021	3.55034e-07	2.02458	36.5508	74	0.00509561	0.0103165	807	0.00296939	1	0.0384144	2.12992	6.57303	14	36	0.00425015	0.388889
GO Biological Process	positive regulation of stem cell differentiation	975	5.00556e-08	0.000522581	5.3598e-07	2.35923	21.6172	51	0.00301369	0.00711	755	0.00224881	1	0.0310961	3.19488	2.19101	7	12	0.00212508	0.583333
GO Biological Process	anion homeostasis	976	5.02605e-08	0.00052472	5.37622e-07	2.21853	26.1434	58	0.00364469	0.00808588	684	0.00129981	1	0.0198392	2.22038	6.75561	15	37	0.00455373	0.405405
GO Biological Process	regulation of CD4-positive, alpha-beta T cell activation	999	6.74175e-08	0.000703839	7.04543e-07	2.19865	26.3798	58	0.00367766	0.00808588	334	2.70591e-05	0.282497	0.0008458	2.8268	5.66011	16	31	0.00485732	0.516129
GO Biological Process	pattern specification involved in kidney development	1006	8.28841e-08	0.00086531	8.60149e-07	2.44346	18.8257	46	0.00262453	0.00641294	292	9.25089e-06	0.0965792	0.000330751	4.86838	1.64326	8	9	0.00242866	0.888889
GO Biological Process	negative regulation of cellular response to insulin stimulus	1046	1.17093e-07	0.00122245	1.16869e-06	2.25168	23.5379	53	0.00328146	0.00738882	640	0.00101617	1	0.0165762	2.52781	4.74719	12	26	0.00364299	0.461539
GO Biological Process	regulation of immunoglobulin production	1122	3.049e-07	0.00318316	2.83704e-06	2.23947	22.3267	50	0.0031126	0.00697058	882	0.00398566	1	0.0471772	2.07235	6.75561	14	37	0.00425015	0.378378
GO Biological Process	alpha-beta T cell differentiation involved in immune response	1128	3.44561e-07	0.00359722	3.18903e-06	2.52501	15.4455	39	0.00215328	0.00543706	688	0.00131151	1	0.0199015	2.89955	3.10393	9	17	0.00273224	0.529412
GO Biological Process	positive regulation of T-helper 1 type immune response	1133	3.64999e-07	0.00381059	3.36327e-06	3.67816	5.98125	22	0.000833857	0.00306706	448	0.000171244	1	0.00399059	4.25983	1.64326	7	9	0.00212508	0.777778
GO Biological Process	branch elongation of an epithelium	1168	5.56427e-07	0.0058091	4.97354e-06	2.02873	29.5751	60	0.00412312	0.0083647	681	0.00128495	1	0.0196987	3.12967	2.55618	8	14	0.00242866	0.571429
GO Biological Process	regulation of vitamin metabolic process	1220	1.07738e-06	0.0112478	9.21952e-06	2.97847	9.06504	27	0.00126377	0.00376412	661	0.00111217	1	0.0175659	3.48532	2.00842	7	11	0.00212508	0.636364
GO Biological Process	negative regulation of epithelial to mesenchymal transition	1255	1.56022e-06	0.0162887	1.2979e-05	2.25971	19.029	43	0.00265286	0.0059947	454	0.000183476	1	0.00421914	3.52088	2.55618	9	14	0.00273224	0.642857
GO Biological Process	water-soluble vitamin biosynthetic process	1271	2.0058e-06	0.0209405	1.64756e-05	3.42403	6.13312	21	0.000855028	0.00292764	815	0.0030597	1	0.0391942	3.91209	1.27809	5	7	0.00151791	0.714286
GO Biological Process	regulation of isotype switching	1306	3.14199e-06	0.0328024	2.51167e-05	2.46273	13.8058	34	0.00192469	0.00474	736	0.00199866	1	0.0283506	2.60806	3.83427	10	21	0.00303582	0.476191
GO Biological Process	regulation of isotype switching to IgG isotypes	1318	3.3797e-06	0.035284	2.67709e-05	3.10231	7.41383	23	0.00103357	0.00320647	876	0.00394528	1	0.0470191	3.28616	1.82584	6	10	0.00182149	0.6
GO Biological Process	regulation of memory T cell differentiation	1320	3.38529e-06	0.0353424	2.67746e-05	3.72514	4.83204	18	0.000673642	0.00250941	815	0.0030597	1	0.0391942	3.91209	1.27809	5	7	0.00151791	0.714286
GO Biological Process	loop of Henle development	1325	3.45298e-06	0.0360491	2.72069e-05	2.21094	18.9964	42	0.00264833	0.00585529	419	0.000119273	1	0.00297185	3.98322	2.00842	8	11	0.00242866	0.727273
GO Biological Process	negative regulation of insulin receptor signaling pathway	1333	3.85999e-06	0.0402983	3.02313e-05	2.07655	23.1153	48	0.00322254	0.00669176	716	0.00176416	1	0.0257232	2.51026	4.38202	11	24	0.00333941	0.458333
GO Biological Process	positive regulation of blood pressure by epinephrine-norepinephrine	1362	4.85497e-06	0.0506859	3.72143e-05	2.48925	12.8553	32	0.00179218	0.00446117	815	0.0030597	1	0.0391942	3.91209	1.27809	5	7	0.00151791	0.714286
GO Biological Process	negative regulation of tissue remodeling	1471	1.31148e-05	0.136919	9.30787e-05	2.26454	15.4557	35	0.00215471	0.00487941	269	4.88397e-06	0.0509886	0.000189549	4.01641	2.73876	11	15	0.00333941	0.733333
GO Biological Process	response to fungus	1524	1.85957e-05	0.194139	0.000127388	2.25591	15.0716	34	0.00210115	0.00474	882	0.00398566	1	0.0471772	2.07235	6.75561	14	37	0.00425015	0.378378
GO Biological Process	morphogenesis of an epithelial bud	1539	2.01068e-05	0.209915	0.000136397	2.18878	16.4475	36	0.00229298	0.00501882	723	0.00186631	1	0.0269492	3.65129	1.64326	6	9	0.00182149	0.666667
GO Biological Process	regulation of urine volume	1550	2.14491e-05	0.223928	0.00014447	2.08437	19.1904	40	0.00267537	0.00557647	749	0.00220033	1	0.0306695	2.73846	3.28651	9	18	0.00273224	0.5
GO Biological Process	regulation of T-helper 17 type immune response	1587	2.92739e-05	0.30562	0.000192577	3.16039	5.6955	18	0.000794019	0.00250941	468	0.000218003	1	0.00486315	4.69451	1.27809	6	7	0.00182149	0.857143
GO Biological Process	positive regulation of alpha-beta T cell proliferation	1597	3.12538e-05	0.32629	0.000204314	2.259	14.1656	32	0.00197484	0.00446117	517	0.000384254	1	0.00775941	3.28616	2.73876	9	15	0.00273224	0.6
GO Biological Process	L-alanine transport	1753	8.78085e-05	0.916721	0.000522944	3.45065	4.05721	14	0.000565622	0.00195176	642	0.00102992	1	0.0167482	4.56411	1.0955	5	6	0.00151791	0.833333
GO Biological Process	mesonephric epithelium development	1782	0.000102417	1	0.000600016	2.1159	15.1236	32	0.00210841	0.00446117	454	0.000183476	1	0.00421914	3.52088	2.55618	9	14	0.00273224	0.642857
GO Biological Process	negative regulation of protein processing	1793	0.000111861	1	0.000651328	2.19865	13.1899	29	0.00183883	0.00404294	603	0.000736088	1	0.0127442	3.08077	2.92135	9	16	0.00273224	0.5625
GO Biological Process	activation of Rac GTPase activity	1892	0.000228519	1	0.00126096	2.45322	8.56017	21	0.00119339	0.00292764	876	0.00394528	1	0.0470191	3.28616	1.82584	6	10	0.00182149	0.6
GO Biological Process	mesonephric tubule development	1953	0.000304649	1	0.00162854	2.06668	14.0322	29	0.00195625	0.00404294	584	0.000655535	1	0.0117188	3.37042	2.37359	8	13	0.00242866	0.615385
GO Biological Process	mammary gland involution	1967	0.000327492	1	0.00173819	3.18643	4.07981	13	0.000568773	0.00181235	815	0.0030597	1	0.0391942	3.91209	1.27809	5	7	0.00151791	0.714286
GO Biological Process	regulation of T-helper 1 cell differentiation	2034	0.00047239	1	0.00242465	2.43902	7.79001	19	0.00108602	0.00264882	723	0.00186631	1	0.0269492	3.65129	1.64326	6	9	0.00182149	0.666667
GO Biological Process	negative regulation of bone resorption	2060	0.00054325	1	0.00275317	2.08169	12.4899	26	0.00174123	0.0036247	419	0.000119273	1	0.00297185	3.98322	2.00842	8	11	0.00242866	0.727273
GO Biological Process	positive regulation of DNA-dependent DNA replication	2245	0.00132202	1	0.00614783	2.13135	9.85291	21	0.00137361	0.00292764	815	0.0030597	1	0.0391942	3.91209	1.27809	5	7	0.00151791	0.714286
GO Biological Process	regulation of inositol trisphosphate biosynthetic process	2273	0.00144343	1	0.00662976	2.40689	6.64759	16	0.000926752	0.00223059	642	0.00102992	1	0.0167482	4.56411	1.0955	5	6	0.00151791	0.833333
GO Biological Process	JUN phosphorylation	2285	0.00157406	1	0.00719179	2.80886	4.27219	12	0.000595593	0.00167294	656	0.0011097	1	0.0176605	5.47693	0.730337	4	4	0.00121433	1
GO Biological Process	regulation of ketone biosynthetic process	2377	0.00245703	1	0.0107915	2.10732	9.01618	19	0.00125696	0.00264882	815	0.0030597	1	0.0391942	3.91209	1.27809	5	7	0.00151791	0.714286
GO Biological Process	positive regulation of isotype switching	2402	0.00268102	1	0.0116527	2.00557	10.4708	21	0.00145975	0.00292764	681	0.00128495	1	0.0196987	3.12967	2.55618	8	14	0.00242866	0.571429
GO Biological Process	positive regulation of T-helper 17 type immune response	2537	0.0044431	1	0.0182838	2.36308	5.5013	13	0.000766946	0.00181235	642	0.00102992	1	0.0167482	4.56411	1.0955	5	6	0.00151791	0.833333
GO Biological Process	positive regulation of isotype switching to IgG isotypes	2672	0.00697313	1	0.0272453	2.15763	6.48861	14	0.000904588	0.00195176	815	0.0030597	1	0.0391942	3.91209	1.27809	5	7	0.00151791	0.714286
GO Biological Process	bradykinin catabolic process	2728	0.00793077	1	0.0303509	2.38366	4.61476	11	0.000643351	0.00153353	656	0.0011097	1	0.0176605	5.47693	0.730337	4	4	0.00121433	1
GO Biological Process	negative regulation of plasminogen activation	2759	0.00901702	1	0.0341202	2.33976	4.70133	11	0.000655421	0.00153353	656	0.0011097	1	0.0176605	5.47693	0.730337	4	4	0.00121433	1
Mouse Phenotype	decreased hair follicle number	35	8.1398e-42	6.44509e-38	1.84146e-39	3.15043	61.5789	194	0.00858482	0.0270459	442	6.75323e-05	0.534721	0.00120978	2.19077	10.955	24	60	0.00728597	0.4
Mouse Phenotype	decreased osteoblast cell number	45	1.5301e-39	1.21153e-35	2.69229e-37	3.59755	42.5289	153	0.00592903	0.02133	569	0.000325191	1	0.00452524	2.32769	7.30337	17	40	0.0051609	0.425
Mouse Phenotype	abnormal osteoblast cell number	47	2.65225e-39	2.10005e-35	4.46819e-37	2.97559	66.5414	198	0.00927665	0.0276035	417	5.19156e-05	0.411068	0.000985774	2.11253	12.7809	27	70	0.00819672	0.385714
Mouse Phenotype	abnormal osteoclast morphology	51	1.11713e-38	8.84544e-35	1.7344e-36	2.17462	158.649	345	0.0221175	0.048097	156	8.94386e-09	7.08175e-05	4.53958e-07	2.04109	29.396	60	161	0.0182149	0.372671
Mouse Phenotype	abnormal trachea morphology	69	3.56542e-35	2.8231e-31	4.09145e-33	2.47379	97.4212	241	0.0135817	0.0335982	307	5.26453e-06	0.0416845	0.00013578	2.34726	11.5028	27	63	0.00819672	0.428571
Mouse Phenotype	abnormal bone marrow cell number	74	1.48343e-33	1.17458e-29	1.58727e-31	2.11323	150.48	318	0.0209787	0.0443329	905	0.00287523	1	0.0251559	1.45663	34.3258	50	188	0.0151791	0.265957
Mouse Phenotype	abnormal osteoclast cell number	76	4.53762e-33	3.59289e-29	4.72748e-31	2.29878	113.539	261	0.0158286	0.0363865	455	8.1012e-05	0.641453	0.00140979	1.82564	20.8146	38	114	0.0115361	0.333333
Mouse Phenotype	abnormal osteoblast morphology	83	4.07028e-32	3.22285e-28	3.88295e-30	2.17104	131.734	286	0.0183652	0.0398717	169	1.68953e-08	0.000133777	7.91582e-07	2.18187	22.4579	49	123	0.0148755	0.398374
Mouse Phenotype	decreased acute inflammation	89	1.142e-30	9.04234e-27	1.01599e-28	2.33383	100.264	234	0.013978	0.0326223	323	9.10601e-06	0.0721014	0.000223224	1.72642	33.5955	58	184	0.0176078	0.315217
Mouse Phenotype	flattened snout	91	2.43608e-30	1.92889e-26	2.11966e-28	9.85956	4.76695	47	0.000664568	0.00655235	1097	0.00608227	1	0.043901	5.47693	0.547752	3	3	0.000910747	1
Mouse Phenotype	abnormal osteoclast differentiation	94	8.12851e-30	6.43615e-26	6.84697e-28	2.44133	85.1994	208	0.0118778	0.0289976	224	2.15399e-07	0.00170553	7.61398e-06	2.31964	15.5197	36	85	0.010929	0.423529
Mouse Phenotype	extramedullary hematopoiesis	101	5.28698e-29	4.18623e-25	4.14479e-27	2.23701	107.733	241	0.0150192	0.0335982	425	5.77392e-05	0.457179	0.00107572	1.70936	28.6657	49	157	0.0148755	0.312102
Mouse Phenotype	decreased inflammatory response	114	8.06692e-28	6.38738e-24	5.60297e-26	2.05668	135.656	279	0.018912	0.0388959	370	2.38941e-05	0.189194	0.000511334	1.58369	45.4634	72	249	0.0218579	0.289157
Mouse Phenotype	hypochlorhydria	116	1.25345e-27	9.9248e-24	8.55586e-26	9.70311	4.43157	43	0.000617812	0.0059947	921	0.0030597	1	0.0263048	3.91209	1.27809	5	7	0.00151791	0.714286
Mouse Phenotype	abnormal cervical lymph node morphology	117	1.35442e-27	1.07243e-23	9.16604e-26	5.44369	12.3078	67	0.00171585	0.00934058	841	0.00199866	1	0.0188173	2.60806	3.83427	10	21	0.00303582	0.476191
Mouse Phenotype	abnormal pulmonary circulation	119	1.79462e-27	1.42098e-23	1.1941e-25	2.54191	69.6326	177	0.0097076	0.0246759	480	0.000112093	0.887556	0.00184908	2.06377	12.5983	26	69	0.00789314	0.376812
Mouse Phenotype	abnormal compact bone morphology	134	1.51387e-26	1.19868e-22	8.9454e-25	2.0855	123.232	257	0.01718	0.0358288	717	0.000991387	1	0.0109481	1.61086	24.8314	40	136	0.0121433	0.294118
Mouse Phenotype	abnormal zigzag hair morphology	154	1.54971e-25	1.22706e-21	7.96794e-24	3.42418	30.0802	103	0.00419353	0.0143594	589	0.000408302	1	0.00548885	2.73846	4.38202	12	24	0.00364299	0.5
Mouse Phenotype	decreased osteoclast cell number	155	1.60441e-25	1.27037e-21	8.19594e-24	2.72426	53.2254	145	0.00742025	0.0202147	777	0.00146025	1	0.0148806	1.95605	10.2247	20	56	0.00607164	0.357143
Mouse Phenotype	decreased lactotroph cell number	163	4.12275e-25	3.26439e-21	2.0027e-23	4.39428	17.0677	75	0.00237943	0.0104559	1006	0.00410763	1	0.0323302	2.94911	2.37359	7	13	0.00212508	0.538462
Mouse Phenotype	abnormal chondrocyte morphology	187	2.63918e-24	2.0897e-20	1.11749e-22	2.01337	126.653	255	0.0176569	0.03555	447	7.48502e-05	0.592664	0.00132587	1.92275	17.1629	33	94	0.0100182	0.351064
Mouse Phenotype	decreased bone marrow cell number	188	3.42315e-24	2.71045e-20	1.44173e-22	2.10896	107.636	227	0.0150057	0.0316464	843	0.00200278	1	0.0188114	1.57669	24.1011	38	132	0.0115361	0.287879
Mouse Phenotype	abnormal amnion morphology	194	1.16127e-23	9.19496e-20	4.73967e-22	2.92788	40.6437	119	0.00566621	0.01659	649	0.000645056	1	0.00786988	2.21685	7.66853	17	42	0.0051609	0.404762
Mouse Phenotype	abnormal crypts of Lieberkuhn morphology	216	1.0845e-22	8.5871e-19	3.97551e-21	2.06839	107.33	222	0.014963	0.0309494	1076	0.00563895	1	0.0414955	1.48334	26.2921	39	144	0.0118397	0.270833
Mouse Phenotype	increased metastatic potential	223	1.78485e-22	1.41325e-18	6.33742e-21	2.55105	55.6634	142	0.00776013	0.0197965	200	8.67689e-08	0.000687036	3.43518e-06	2.5725	12.0505	31	66	0.00941105	0.469697
Mouse Phenotype	abnormal apical ectodermal ridge morphology	231	1.83028e-21	1.44921e-17	6.27366e-20	2.51221	55.3297	139	0.00771361	0.0193782	238	6.03102e-07	0.00477536	2.00646e-05	2.94911	7.12078	21	39	0.00637523	0.538462
Mouse Phenotype	abnormal circulating HDL cholesterol level	241	5.02288e-21	3.97712e-17	1.65026e-19	2.07103	98.5018	204	0.0137323	0.02844	273	2.17231e-06	0.0172004	6.30049e-05	1.99583	21.5449	43	118	0.013054	0.364407
Mouse Phenotype	arteriosclerosis	245	7.49069e-21	5.93113e-17	2.42087e-19	2.28051	71.4751	163	0.00996446	0.0227241	558	0.000281753	1	0.00399806	1.77493	19.7191	35	108	0.0106254	0.324074
Mouse Phenotype	abnormal hypersensitivity reaction	260	1.58948e-20	1.25855e-16	4.84057e-19	2.10635	90.6781	191	0.0126416	0.0266276	748	0.00116308	1	0.0123119	1.57005	27.3876	43	150	0.013054	0.286667
Mouse Phenotype	abnormal osteoblast differentiation	267	2.50277e-20	1.9817e-16	7.42209e-19	2.30573	67.2237	155	0.00937177	0.0216088	629	0.000535843	1	0.00674532	2.05385	10.2247	21	56	0.00637523	0.375
Mouse Phenotype	spleen hyperplasia	278	5.03633e-20	3.98777e-16	1.43445e-18	2.1972	76.9159	169	0.010723	0.0235606	308	5.51875e-06	0.0436975	0.000141875	2.04693	18.0758	37	99	0.0112325	0.373737
Mouse Phenotype	absent incisors	284	7.25024e-20	5.74074e-16	2.02139e-18	2.76574	39.0491	108	0.00544391	0.0150565	538	0.000217173	1	0.00319624	2.64403	5.29494	14	29	0.00425015	0.482759
Mouse Phenotype	increased gastrointestinal tumor incidence	304	2.72448e-19	2.15725e-15	7.0962e-18	2.23761	69.7173	156	0.00971941	0.0217482	953	0.00339947	1	0.0282445	1.62681	18.441	30	101	0.00910747	0.29703
Mouse Phenotype	small Peyer's patches	309	3.5909e-19	2.84327e-15	9.20153e-18	2.98488	30.822	92	0.00429695	0.0128259	973	0.0036337	1	0.02957	2.15758	6.02528	13	33	0.00394657	0.393939
Mouse Phenotype	increased susceptibility to parasitic infection	312	4.10084e-19	3.24705e-15	1.04072e-17	2.32923	60.9644	142	0.00849915	0.0197965	1150	0.00700022	1	0.048198	1.58097	17.7107	28	97	0.0085003	0.28866
Mouse Phenotype	abnormal bone resorption	313	4.71413e-19	3.73265e-15	1.19254e-17	2.53665	47.3066	120	0.00659509	0.0167294	777	0.00146025	1	0.0148806	1.95605	10.2247	20	56	0.00607164	0.357143
Mouse Phenotype	abnormal palate bone morphology	317	5.43837e-19	4.3061e-15	1.35839e-17	2.13613	79.583	170	0.0110948	0.0237	345	1.58293e-05	0.125337	0.000363295	2.45903	8.94662	22	49	0.00667881	0.44898
Mouse Phenotype	premature aging	325	6.8342e-19	5.41132e-15	1.66502e-17	2.54712	46.3269	118	0.00645851	0.0164506	985	0.00371634	1	0.0298741	1.82564	10.955	20	60	0.00607164	0.333333
Mouse Phenotype	preference for addictive substance	326	6.90024e-19	5.46361e-15	1.67596e-17	4.9245	9.95025	49	0.00138718	0.00683117	1132	0.00693031	1	0.0484754	2.73846	2.55618	7	14	0.00212508	0.5
Mouse Phenotype	increased lung tumor incidence	332	1.02808e-18	8.14034e-15	2.45191e-17	2.02944	93.1289	189	0.0129833	0.0263488	787	0.00154913	1	0.0155857	1.6083	23.0056	37	126	0.0112325	0.293651
Mouse Phenotype	abnormal Peyer's patch size	333	1.10196e-18	8.72535e-15	2.62023e-17	2.74968	37.0951	102	0.0051715	0.01422	955	0.00342825	1	0.0284239	1.99161	8.0337	16	44	0.00485732	0.363636
Mouse Phenotype	abnormal compact bone area	338	1.5007e-18	1.18826e-14	3.51555e-17	4.18684	13.6141	57	0.00189796	0.00794647	668	0.000736088	1	0.00872507	3.08077	2.92135	9	16	0.00273224	0.5625
Mouse Phenotype	abnormal bone marrow cell physiology	344	2.53848e-18	2.00997e-14	5.84293e-17	2.81576	34.0939	96	0.00475308	0.0133835	666	0.000730298	1	0.00868244	2.14315	8.39887	18	46	0.00546448	0.391304
Mouse Phenotype	absent chorion	346	2.93882e-18	2.32696e-14	6.72532e-17	4.18801	13.3715	56	0.00186414	0.00780705	525	0.000183476	1	0.00276717	3.52088	2.55618	9	14	0.00273224	0.642857
Mouse Phenotype	abnormal head development	347	3.06648e-18	2.42804e-14	6.99723e-17	2.51778	46.0722	116	0.00642301	0.0161718	610	0.000461802	1	0.00599434	2.27092	7.48595	17	41	0.0051609	0.414634
Mouse Phenotype	abnormal head mesenchyme morphology	354	3.90273e-18	3.09018e-14	8.72933e-17	2.83284	33.1823	94	0.004626	0.0131047	892	0.00263734	1	0.0234108	2.225	5.84269	13	32	0.00394657	0.40625
Mouse Phenotype	emphysema	357	4.55653e-18	3.60786e-14	1.01061e-16	2.69064	37.9091	102	0.00528497	0.01422	1078	0.00566457	1	0.0416068	1.90502	8.39887	16	46	0.00485732	0.347826
Mouse Phenotype	abnormal compact bone thickness	358	4.67557e-18	3.70211e-14	1.03411e-16	2.09162	80.7987	169	0.0112643	0.0235606	630	0.000538342	1	0.00676602	1.80558	16.6151	30	91	0.00910747	0.32967
Mouse Phenotype	increased alimentary system tumor incidence	360	4.74672e-18	3.75846e-14	1.04402e-16	2.13526	75.4006	161	0.0105117	0.0224453	958	0.00346015	1	0.0285987	1.58543	20.8146	33	114	0.0100182	0.289474
Mouse Phenotype	sparse hair	367	6.3714e-18	5.04487e-14	1.37462e-16	2.16383	71.6323	155	0.00998638	0.0216088	1173	0.00736214	1	0.049696	1.59008	16.9803	27	93	0.00819672	0.290323
Mouse Phenotype	abnormal circulating iron level	369	7.65149e-18	6.05845e-14	1.64186e-16	3.34904	21.4987	72	0.00299717	0.0100376	555	0.00027474	1	0.00391963	2.29267	7.85112	18	43	0.00546448	0.418605
Mouse Phenotype	premature bone ossification	370	7.65901e-18	6.0644e-14	1.63903e-16	2.76639	34.7022	96	0.0048379	0.0133835	1025	0.00455227	1	0.0351658	2.38127	4.19944	10	23	0.00303582	0.434783
Mouse Phenotype	abnormal spleen marginal zone morphology	372	9.25979e-18	7.3319e-14	1.97094e-16	2.04125	86.2218	176	0.0120203	0.0245365	1113	0.00638395	1	0.0454161	1.47311	26.4747	39	145	0.0118397	0.268966
Mouse Phenotype	atherosclerotic lesions	384	2.11349e-17	1.67346e-13	4.35798e-16	2.18393	67.3097	147	0.00938376	0.0204935	550	0.000231402	1	0.00333135	1.80792	18.8062	34	103	0.0103218	0.330097
Mouse Phenotype	increased susceptibility to viral infection	385	2.36678e-17	1.87402e-13	4.86758e-16	2.16777	68.7344	149	0.00958238	0.0207723	592	0.000416103	1	0.00556538	1.74266	20.0843	35	110	0.0106254	0.318182
Mouse Phenotype	abnormal mesonephros morphology	404	8.20107e-17	6.49361e-13	1.60733e-15	2.25508	58.5346	132	0.0081604	0.0184023	604	0.000446185	1	0.00584916	2.41629	6.20786	15	34	0.00455373	0.441177
Mouse Phenotype	abnormal osteoclast physiology	427	4.11488e-16	3.25816e-12	7.63036e-15	2.19904	60.481	133	0.00843176	0.0185417	469	9.18002e-05	0.726874	0.00154984	2.05385	13.1461	27	72	0.00819672	0.375
Mouse Phenotype	decreased nephron number	429	4.20594e-16	3.33026e-12	7.76285e-15	2.46769	42.5499	105	0.00593196	0.0146382	664	0.00071322	1	0.00850493	2.73846	4.01685	11	22	0.00333941	0.5
Mouse Phenotype	increased spleen weight	435	5.1683e-16	4.09226e-12	9.4075e-15	2.01106	81.0518	163	0.0112996	0.0227241	787	0.00154913	1	0.0155857	1.6083	23.0056	37	126	0.0112325	0.293651
Mouse Phenotype	increased compact bone area	442	7.46234e-16	5.90868e-12	1.33681e-14	5.39858	6.85365	37	0.000955479	0.00515823	819	0.00186631	1	0.0180433	3.65129	1.64326	6	9	0.00182149	0.666667
Mouse Phenotype	abnormal spleen physiology	444	8.90671e-16	7.05233e-12	1.58836e-14	2.27289	53.2363	121	0.00742176	0.0168688	364	2.17082e-05	0.171885	0.000472212	2.10651	14.2416	30	78	0.00910747	0.384615
Mouse Phenotype	conotruncal ridge hypoplasia	449	1.29991e-15	1.02927e-11	2.29236e-14	3.39379	17.974	61	0.00250579	0.00850411	1167	0.00734501	1	0.0498353	2.98741	2.00842	6	11	0.00182149	0.545454
Mouse Phenotype	liver hemorrhage	452	1.49626e-15	1.18474e-11	2.6211e-14	2.73599	30.7018	84	0.00428019	0.0117106	999	0.00398566	1	0.03159	2.07235	6.75561	14	37	0.00425015	0.378378
Mouse Phenotype	absent eyelids	453	1.5082e-15	1.19419e-11	2.63618e-14	2.79608	28.9691	81	0.00403863	0.0112923	1101	0.00618676	1	0.044493	2.57738	3.10393	8	17	0.00242866	0.470588
Mouse Phenotype	decreased behavioral withdrawal response	462	2.26664e-15	1.79473e-11	3.88469e-14	4.05657	11.8326	48	0.00164961	0.00669176	921	0.0030597	1	0.0263048	3.91209	1.27809	5	7	0.00151791	0.714286
Mouse Phenotype	increased susceptibility to parasitic infection induced morbidity/mortality	466	2.46411e-15	1.95108e-11	4.18687e-14	6.59253	4.5506	30	0.000634407	0.00418235	615	0.000480326	1	0.0061841	3.83385	1.82584	7	10	0.00212508	0.7
Mouse Phenotype	abnormal dendritic cell morphology	470	2.72829e-15	2.16026e-11	4.59629e-14	2.02618	75.0179	152	0.0104584	0.0211906	1030	0.00465208	1	0.0357623	1.55809	21.1798	33	116	0.0100182	0.284483
Mouse Phenotype	decreased susceptibility to noise-induced hearing loss	475	3.1391e-15	2.48554e-11	5.23271e-14	6.53052	4.59382	30	0.000640432	0.00418235	1097	0.00608227	1	0.043901	5.47693	0.547752	3	3	0.000910747	1
Mouse Phenotype	abnormal nephron number	485	4.71709e-15	3.73499e-11	7.70102e-14	2.37431	44.2233	105	0.00616524	0.0146382	747	0.00114272	1	0.0121125	2.6194	4.19944	11	23	0.00333941	0.478261
Mouse Phenotype	rostral body truncation	489	4.90399e-15	3.88298e-11	7.94065e-14	2.69494	30.7984	83	0.00429366	0.0115712	932	0.00306986	1	0.0260806	2.48951	4.01685	10	22	0.00303582	0.454545
Mouse Phenotype	abnormal behavioral withdrawal response	508	8.7512e-15	6.9292e-11	1.36402e-13	3.90848	12.281	48	0.00171211	0.00669176	1137	0.00693209	1	0.0482746	3.42308	1.46067	5	8	0.00151791	0.625
Mouse Phenotype	abnormal auchene hair morphology	517	1.31435e-14	1.0407e-10	2.01296e-13	2.85562	25.5637	73	0.00356387	0.010177	1101	0.00618676	1	0.044493	2.57738	3.10393	8	17	0.00242866	0.470588
Mouse Phenotype	abnormal peripheral lymph node morphology	523	1.55532e-14	1.2315e-10	2.35469e-13	2.53603	35.0942	89	0.00489255	0.0124076	851	0.00212247	1	0.0197482	2.02408	8.39887	17	46	0.0051609	0.369565
Mouse Phenotype	abnormal vagina morphology	544	3.3806e-14	2.67676e-10	4.92051e-13	2.01994	69.8039	141	0.00973148	0.019657	476	0.000102606	0.81243	0.00170679	2.10651	11.868	25	65	0.00758956	0.384615
Mouse Phenotype	absent B cells	551	3.87867e-14	3.07113e-10	5.57374e-13	2.11925	58.9831	125	0.00822294	0.0174265	762	0.0012583	1	0.0130751	1.85136	12.9635	24	71	0.00728597	0.338028
Mouse Phenotype	decreased compact bone thickness	553	4.08415e-14	3.23383e-10	5.8478e-13	2.0504	65.8408	135	0.00917898	0.0188206	915	0.00297782	1	0.0257687	1.79839	12.2331	22	67	0.00667881	0.328358
Mouse Phenotype	abnormal lymph node cell ratio	555	4.45486e-14	3.52736e-10	6.3556e-13	3.05733	20.6062	63	0.00287275	0.00878294	1093	0.00605434	1	0.0438593	2.1201	5.66011	12	31	0.00364299	0.387097
Mouse Phenotype	abnormal embryonic-extraembryonic boundary morphology	561	5.45121e-14	4.31627e-10	7.69389e-13	2.55669	32.8549	84	0.00458036	0.0117106	604	0.000446185	1	0.00584916	2.41629	6.20786	15	34	0.00455373	0.441177
Mouse Phenotype	perimembraneous ventricular septal defect	582	9.79258e-14	7.75376e-10	1.33226e-12	2.00738	68.7464	138	0.00958404	0.0192388	459	8.22425e-05	0.651196	0.00141873	2.30031	9.12921	21	50	0.00637523	0.42
Mouse Phenotype	abnormal interventricular septum membranous part morphology	585	1.1862e-13	9.39237e-10	1.60553e-12	2.00195	68.9328	138	0.00961004	0.0192388	512	0.000161267	1	0.00249397	2.21184	9.49437	21	52	0.00637523	0.403846
Mouse Phenotype	lung hemorrhage	593	1.63539e-13	1.2949e-09	2.18365e-12	2.14116	54.1762	116	0.0075528	0.0161718	736	0.00106468	1	0.011454	2.04042	9.31179	19	51	0.00576806	0.372549
Mouse Phenotype	abnormal tracheal cartilage morphology	621	3.55499e-13	2.81484e-09	4.53276e-12	2.06338	59.6108	123	0.00831044	0.0171476	530	0.000196375	1	0.00293376	2.56731	5.84269	15	32	0.00455373	0.46875
Mouse Phenotype	abnormal parotid gland morphology	630	4.95252e-13	3.92141e-09	6.22446e-12	6.93614	3.46014	24	0.000482383	0.00334588	819	0.00186631	1	0.0180433	3.65129	1.64326	6	9	0.00182149	0.666667
Mouse Phenotype	absent lower incisors	632	5.17033e-13	4.09387e-09	6.47764e-12	3.28316	15.8384	52	0.00220806	0.00724941	1137	0.00693209	1	0.0482746	3.42308	1.46067	5	8	0.00151791	0.625
Mouse Phenotype	abnormal vascular endothelial cell morphology	633	5.21339e-13	4.12796e-09	6.52127e-12	2.02477	62.7231	127	0.00874433	0.0177053	646	0.000626075	1	0.00767378	1.93303	12.4157	24	68	0.00728597	0.352941
Mouse Phenotype	decreased bone trabecula number	638	6.3829e-13	5.05398e-09	7.9216e-12	2.30361	40.8055	94	0.00568877	0.0131047	610	0.000461802	1	0.00599434	2.27092	7.48595	17	41	0.0051609	0.414634
Mouse Phenotype	lactation failure	665	1.30262e-12	1.03142e-08	1.551e-11	3.56102	12.6368	45	0.00176172	0.00627353	859	0.00220033	1	0.020282	2.73846	3.28651	9	18	0.00273224	0.5
Mouse Phenotype	thin epidermis	678	1.75173e-12	1.38702e-08	2.04575e-11	2.18745	46.1725	101	0.00643699	0.0140806	555	0.00027474	1	0.00391963	2.29267	7.85112	18	43	0.00546448	0.418605
Mouse Phenotype	abnormal maxillary shelf morphology	683	2.02327e-12	1.60202e-08	2.34557e-11	2.08625	53.6848	112	0.00748429	0.0156141	381	2.70591e-05	0.214254	0.000562347	2.8268	5.66011	16	31	0.00485732	0.516129
Mouse Phenotype	increased susceptibility to type IV hypersensitivity reaction	691	2.39844e-12	1.89909e-08	2.74832e-11	3.49512	12.8751	45	0.00179494	0.00627353	757	0.00125013	1	0.013076	2.73846	3.65168	10	20	0.00303582	0.5
Mouse Phenotype	short maxilla	692	2.41461e-12	1.91189e-08	2.76285e-11	2.00248	61.4239	123	0.00856321	0.0171476	317	7.58572e-06	0.0600637	0.000189475	2.61399	8.0337	21	44	0.00637523	0.477273
Mouse Phenotype	abnormal glomerular mesangium morphology	693	2.48379e-12	1.96666e-08	2.8379e-11	2.01461	60.0611	121	0.00837323	0.0168688	519	0.000165281	1	0.00252157	1.96608	14.2416	28	78	0.0085003	0.358974
Mouse Phenotype	ocular hypertelorism	713	4.75156e-12	3.76228e-08	5.27669e-11	2.41358	32.7315	79	0.00456315	0.0110135	1119	0.00654379	1	0.0463036	2.28205	4.38202	10	24	0.00303582	0.416667
Mouse Phenotype	increased osteoblast cell number	720	5.91539e-12	4.68381e-08	6.50528e-11	2.41806	32.2573	78	0.00449705	0.0108741	523	0.000174386	1	0.00264013	2.50374	6.39044	16	35	0.00485732	0.457143
Mouse Phenotype	decreased susceptibility to endotoxin shock	721	5.91597e-12	4.68427e-08	6.4969e-11	2.26617	39.2733	89	0.00547515	0.0124076	688	0.000820746	1	0.00944573	1.84935	14.059	26	77	0.00789314	0.337662
Mouse Phenotype	altered susceptibility to atherosclerosis	729	7.70671e-12	6.10217e-08	8.37061e-11	2.16771	44.7478	97	0.00623836	0.0135229	968	0.00359449	1	0.029402	1.74957	13.1461	23	72	0.00698239	0.319444
Mouse Phenotype	abnormal digestive secretion	731	8.23675e-12	6.52186e-08	8.92183e-11	2.58255	26.3306	68	0.00367079	0.00947999	768	0.00129981	1	0.0134009	2.22038	6.75561	15	37	0.00455373	0.405405
Mouse Phenotype	increased bone resorption	737	1.02198e-11	8.092e-08	1.09796e-10	2.56943	26.465	68	0.00368953	0.00947999	806	0.00176416	1	0.0173307	2.51026	4.38202	11	24	0.00333941	0.458333
Mouse Phenotype	abnormal type IV hypersensitivity reaction	739	1.04802e-11	8.29821e-08	1.1229e-10	2.05901	52.4523	108	0.00731246	0.0150565	760	0.0012506	1	0.0130293	1.78165	15.1545	27	83	0.00819672	0.325301
Mouse Phenotype	increased circulating HDL cholesterol level	743	1.18104e-11	9.35147e-08	1.25861e-10	2.15039	45.1082	97	0.00628861	0.0135229	512	0.000161267	1	0.00249397	2.21184	9.49437	21	52	0.00637523	0.403846
Mouse Phenotype	impaired wound healing	745	1.26331e-11	1.00029e-07	1.34267e-10	2.36369	33.4223	79	0.00465946	0.0110135	851	0.00212247	1	0.0197482	2.02408	8.39887	17	46	0.0051609	0.369565
Mouse Phenotype	white spotting	757	1.58407e-11	1.25427e-07	1.65689e-10	2.0216	54.9069	111	0.00765467	0.0154747	628	0.000534895	1	0.00674411	2.19077	8.21628	18	45	0.00546448	0.4
Mouse Phenotype	large anterior fontanelle	764	1.87455e-11	1.48427e-07	1.94276e-10	3.1794	14.7827	47	0.00206087	0.00655235	540	0.000218003	1	0.00319657	4.69451	1.27809	6	7	0.00182149	0.857143
Mouse Phenotype	inner ear cysts	766	2.00028e-11	1.58382e-07	2.06765e-10	3.38199	12.7144	43	0.00177254	0.0059947	1033	0.00473884	1	0.0363235	4.38154	0.912921	4	5	0.00121433	0.8
Mouse Phenotype	abnormal lymph node germinal center morphology	767	2.1982e-11	1.74053e-07	2.26928e-10	2.88657	18.7073	54	0.00260802	0.00752823	538	0.000217173	1	0.00319624	2.64403	5.29494	14	29	0.00425015	0.482759
Mouse Phenotype	decreased IgE level	769	2.33993e-11	1.85276e-07	2.40931e-10	2.21635	39.705	88	0.00553534	0.0122682	672	0.000742876	1	0.00875312	1.97528	11.1376	22	61	0.00667881	0.360656
Mouse Phenotype	abnormal nasal placode morphology	781	2.87759e-11	2.27848e-07	2.91739e-10	2.33644	33.3841	78	0.00465413	0.0108741	773	0.00131151	1	0.0134341	2.89955	3.10393	9	17	0.00273224	0.529412
Mouse Phenotype	abnormal chorion morphology	789	3.38822e-11	2.68279e-07	3.40024e-10	2.22289	38.6883	86	0.0053936	0.0119894	1158	0.00715973	1	0.0489557	1.86449	8.58145	16	47	0.00485732	0.340425
Mouse Phenotype	abnormal lymph node secondary follicle morphology	796	4.36079e-11	3.45288e-07	4.33778e-10	2.80004	19.6426	55	0.00273841	0.00766764	489	0.000125401	0.992924	0.00203052	2.65013	5.66011	15	31	0.00455373	0.483871
Mouse Phenotype	malocclusion	818	7.00594e-11	5.5473e-07	6.78154e-10	2.09665	45.3104	95	0.0063168	0.0132441	1154	0.00706123	1	0.0484496	1.91056	7.85112	15	43	0.00455373	0.348837
Mouse Phenotype	abnormal splenocyte physiology	819	7.22389e-11	5.71988e-07	6.98398e-10	2.04294	49.4386	101	0.00689231	0.0140806	360	1.95188e-05	0.15455	0.000429305	2.14636	13.5112	29	74	0.00880389	0.391892
Mouse Phenotype	abnormal mandibular condyloid process morphology	821	7.54497e-11	5.97411e-07	7.27663e-10	2.39534	29.6408	71	0.00413228	0.00989823	675	0.000746701	1	0.00875908	2.88259	3.4691	10	19	0.00303582	0.526316
Mouse Phenotype	facial cleft	835	1.24886e-10	9.88849e-07	1.18425e-09	2.02178	49.956	101	0.00696445	0.0140806	999	0.00398566	1	0.03159	2.07235	6.75561	14	37	0.00425015	0.378378
Mouse Phenotype	absent amnion	838	1.29961e-10	1.02903e-06	1.22796e-09	2.63344	22.0244	58	0.00307046	0.00808588	1119	0.00654379	1	0.0463036	2.28205	4.38202	10	24	0.00303582	0.416667
Mouse Phenotype	expanded mesangial matrix	852	1.71287e-10	1.35625e-06	1.59185e-09	2.24541	34.7376	78	0.00484282	0.0108741	804	0.00172014	1	0.0169404	2.01193	8.94662	18	49	0.00546448	0.367347
Mouse Phenotype	enlarged pancreatic islets	853	1.80051e-10	1.42565e-06	1.67133e-09	2.1148	42.0844	89	0.00586705	0.0124076	512	0.000161267	1	0.00249397	2.21184	9.49437	21	52	0.00637523	0.403846
Mouse Phenotype	abnormal mesangial matrix morphology	855	1.91287e-10	1.51461e-06	1.77148e-09	2.21387	36.1358	80	0.00503775	0.0111529	736	0.00106468	1	0.011454	2.04042	9.31179	19	51	0.00576806	0.372549
Mouse Phenotype	overriding aortic valve	856	2.00089e-10	1.5843e-06	1.85082e-09	2.14155	40.1578	86	0.00559847	0.0119894	437	6.61133e-05	0.523485	0.00119791	2.58633	6.57303	17	36	0.0051609	0.472222
Mouse Phenotype	increased circulating phosphate level	858	2.05463e-10	1.62685e-06	1.8961e-09	2.7095	19.9299	54	0.00277846	0.00752823	806	0.00176416	1	0.0173307	2.51026	4.38202	11	24	0.00333941	0.458333
Mouse Phenotype	persistent right dorsal aorta	859	2.07742e-10	1.6449e-06	1.9149e-09	2.95038	15.9301	47	0.00222085	0.00655235	522	0.000171244	1	0.00259753	4.25983	1.64326	7	9	0.00212508	0.777778
Mouse Phenotype	abnormal epidermis stratum granulosum morphology	860	2.1118e-10	1.67212e-06	1.94433e-09	2.06014	45.6279	94	0.00636106	0.0131047	1152	0.00702112	1	0.048258	1.76376	10.7725	19	59	0.00576806	0.322034
Mouse Phenotype	increased interleukin-1 beta secretion	878	3.125e-10	2.47438e-06	2.8182e-09	2.64871	20.7648	55	0.00289486	0.00766764	708	0.000927911	1	0.0103774	2.28205	6.57303	15	36	0.00455373	0.416667
Mouse Phenotype	degranulated pancreatic beta cells	888	3.98613e-10	3.15622e-06	3.5543e-09	5.74095	3.65793	21	0.000509959	0.00292764	1033	0.00473884	1	0.0363235	4.38154	0.912921	4	5	0.00121433	0.8
Mouse Phenotype	belly spot	909	6.0317e-10	4.7759e-06	5.25401e-09	2.10163	40.4447	85	0.00563846	0.01185	892	0.00263734	1	0.0234108	2.225	5.84269	13	32	0.00394657	0.40625
Mouse Phenotype	impaired neutrophil chemotaxis	928	8.22261e-10	6.51067e-06	7.0158e-09	2.23191	32.7075	73	0.0045598	0.010177	1086	0.00575587	1	0.0419659	1.82564	9.85954	18	54	0.00546448	0.333333
Mouse Phenotype	abnormal intrahepatic bile duct morphology	948	1.39876e-09	1.10754e-05	1.16829e-08	4.17416	6.46836	27	0.000901765	0.00376412	532	0.000202412	1	0.00301259	5.47693	0.912921	5	5	0.00151791	1
Mouse Phenotype	abnormal pancreatic beta cell mass	965	1.98494e-09	1.57167e-05	1.62868e-08	2.08808	38.7917	81	0.00540801	0.0112923	493	0.000132329	1	0.00212531	2.4045	7.48595	18	41	0.00546448	0.439024
Mouse Phenotype	absent apical ectodermal ridge	977	2.33622e-09	1.84982e-05	1.89337e-08	3.31149	10.5693	35	0.00147348	0.00487941	1137	0.00693209	1	0.0482746	3.42308	1.46067	5	8	0.00151791	0.625
Mouse Phenotype	glomerular crescent	994	3.43992e-09	2.72373e-05	2.74017e-08	2.9291	13.9975	41	0.00195141	0.00571588	841	0.00199866	1	0.0188173	2.60806	3.83427	10	21	0.00303582	0.476191
Mouse Phenotype	absent atrioventricular cushions	995	3.45855e-09	2.73848e-05	2.75224e-08	2.20941	31.2301	69	0.00435384	0.00961941	932	0.00306986	1	0.0260806	2.48951	4.01685	10	22	0.00303582	0.454545
Mouse Phenotype	abnormal thyrotroph morphology	1002	3.80889e-09	3.01588e-05	3.00986e-08	2.4857	21.7242	54	0.00302861	0.00752823	1006	0.00410763	1	0.0323302	2.94911	2.37359	7	13	0.00212508	0.538462
Mouse Phenotype	pancreatic islet hyperplasia	1027	5.93631e-09	4.70037e-05	4.5768e-08	2.12548	34.3452	73	0.00478812	0.010177	399	3.8426e-05	0.304257	0.000762548	2.59433	6.9382	18	38	0.00546448	0.473684
Mouse Phenotype	increased metanephric mesenchyme apoptosis	1032	6.55845e-09	5.19298e-05	5.03196e-08	2.10786	35.1067	74	0.00489429	0.0103165	757	0.00125013	1	0.013076	2.73846	3.65168	10	20	0.00303582	0.5
Mouse Phenotype	decreased circulating creatinine level	1036	6.66669e-09	5.27868e-05	5.09526e-08	2.57449	19.0329	49	0.00265341	0.00683117	1093	0.00605434	1	0.0438593	2.1201	5.66011	12	31	0.00364299	0.387097
Mouse Phenotype	abnormal fontanelle morphology	1054	1.12031e-08	8.87062e-05	8.41615e-08	2.0915	34.9032	73	0.00486592	0.010177	655	0.000655361	1	0.00792237	2.62893	4.5646	12	25	0.00364299	0.48
Mouse Phenotype	disorganized embryonic tissue	1060	1.1868e-08	9.39705e-05	8.86514e-08	2.10059	34.2762	72	0.0047785	0.0100376	740	0.00110449	1	0.011818	2.32355	6.02528	14	33	0.00425015	0.424242
Mouse Phenotype	decreased trabecular bone thickness	1062	1.19824e-08	9.48765e-05	8.93376e-08	2.0879	34.9633	73	0.00487429	0.010177	973	0.0036337	1	0.02957	2.15758	6.02528	13	33	0.00394657	0.393939
Mouse Phenotype	corneal vascularization	1067	1.27596e-08	0.000101031	9.46865e-08	2.19222	29.6503	65	0.0041336	0.00906176	793	0.0015653	1	0.0156293	2.25521	6.20786	14	34	0.00425015	0.411765
Mouse Phenotype	decreased liver regeneration	1072	1.34085e-08	0.000106169	9.90379e-08	2.54435	18.8653	48	0.00263005	0.00669176	721	0.00101617	1	0.0111595	2.52781	4.74719	12	26	0.00364299	0.461539
Mouse Phenotype	premature endochondral bone ossification	1091	2.06081e-08	0.000163175	1.49565e-07	2.78279	14.374	40	0.00200391	0.00557647	726	0.00102992	1	0.0112326	4.56411	1.0955	5	6	0.00151791	0.833333
Mouse Phenotype	increased susceptibility to autoimmune diabetes	1094	2.20548e-08	0.00017463	1.59625e-07	2.31309	24.2101	56	0.00337517	0.00780705	1073	0.00551158	1	0.0406717	1.95605	7.66853	15	42	0.00455373	0.357143
Mouse Phenotype	absent metanephros	1110	2.85583e-08	0.000226124	2.03716e-07	3.10763	10.619	33	0.00148042	0.00460059	864	0.00224881	1	0.0206089	3.19488	2.19101	7	12	0.00212508	0.583333
Mouse Phenotype	dilated pulmonary alveolar ducts	1149	4.27618e-08	0.000338588	2.94681e-07	2.88506	12.4781	36	0.00173959	0.00501882	921	0.0030597	1	0.0263048	3.91209	1.27809	5	7	0.00151791	0.714286
Mouse Phenotype	abnormal papillary duct morphology	1153	4.89112e-08	0.000387279	3.35888e-07	3.72207	6.71669	25	0.000936386	0.00348529	532	0.000202412	1	0.00301259	5.47693	0.912921	5	5	0.00151791	1
Mouse Phenotype	abnormal mesangial cell morphology	1162	5.27628e-08	0.000417775	3.59531e-07	2.06732	32.8928	68	0.00458564	0.00947999	863	0.00223545	1	0.0205102	1.97169	9.12921	18	50	0.00546448	0.36
Mouse Phenotype	ostium primum atrial septal defect	1184	7.03696e-08	0.000557187	4.70597e-07	2.05086	33.1569	68	0.00462246	0.00947999	438	6.61196e-05	0.523535	0.00119529	3.34701	3.28651	11	18	0.00333941	0.611111
Mouse Phenotype	partial embryonic lethality between implantation and somite formation	1273	2.5033e-07	0.00198211	1.55704e-06	2.21445	23.4821	52	0.00327368	0.00724941	1067	0.00540064	1	0.0400771	2.23134	4.92977	11	27	0.00333941	0.407407
Mouse Phenotype	defective cytotoxic T cell cytolysis	1283	2.99545e-07	0.0023718	1.84863e-06	2.01532	31.7568	64	0.00442727	0.00892235	1158	0.00715973	1	0.0489557	1.86449	8.58145	16	47	0.00485732	0.340425
Mouse Phenotype	mesangial cell hyperplasia	1288	3.12294e-07	0.00247274	1.91983e-06	2.14375	25.656	55	0.00357675	0.00766764	708	0.000927911	1	0.0103774	2.28205	6.57303	15	36	0.00455373	0.416667
Mouse Phenotype	absent organ of Corti	1322	5.28958e-07	0.00418829	3.16815e-06	3.59542	6.1189	22	0.000853046	0.00306706	1033	0.00473884	1	0.0363235	4.38154	0.912921	4	5	0.00121433	0.8
Mouse Phenotype	dilated proximal convoluted tubules	1324	5.44221e-07	0.00430914	3.25464e-06	2.00385	30.9404	62	0.00431345	0.00864352	699	0.000886585	1	0.0100429	2.45518	5.29494	13	29	0.00394657	0.448276
Mouse Phenotype	delayed fertility	1337	6.00025e-07	0.004751	3.55348e-06	2.09756	26.2209	55	0.0036555	0.00766764	675	0.000746701	1	0.00875908	2.88259	3.4691	10	19	0.00303582	0.526316
Mouse Phenotype	increased white fat cell number	1370	8.2091e-07	0.00649997	4.7445e-06	2.62332	12.9607	34	0.00180687	0.00474	1137	0.00693209	1	0.0482746	3.42308	1.46067	5	8	0.00151791	0.625
Mouse Phenotype	absent sternum	1378	9.0106e-07	0.00713459	5.1775e-06	2.19424	21.8755	48	0.00304969	0.00669176	995	0.00394528	1	0.0313957	3.28616	1.82584	6	10	0.00182149	0.6
Mouse Phenotype	absent mammary gland	1390	9.88789e-07	0.00782923	5.63254e-06	2.48333	14.8994	37	0.00207715	0.00515823	726	0.00102992	1	0.0112326	4.56411	1.0955	5	6	0.00151791	0.833333
Mouse Phenotype	increased curvature of hairs	1397	1.06917e-06	0.00846569	6.05991e-06	2.84673	10.1871	29	0.0014202	0.00404294	819	0.00186631	1	0.0180433	3.65129	1.64326	6	9	0.00182149	0.666667
Mouse Phenotype	abnormal liver regeneration	1399	1.10196e-06	0.00872529	6.2368e-06	2.03971	27.4549	56	0.00382754	0.00780705	604	0.000446185	1	0.00584916	2.41629	6.20786	15	34	0.00455373	0.441177
Mouse Phenotype	oocyte degeneration	1428	1.55275e-06	0.0122947	8.6097e-06	2.54654	13.3515	34	0.00186135	0.00474	1137	0.00693209	1	0.0482746	3.42308	1.46067	5	8	0.00151791	0.625
Mouse Phenotype	increased transitional stage B cell number	1465	2.28415e-06	0.0180859	1.23453e-05	2.01813	26.7574	54	0.00373029	0.00752823	680	0.000763011	1	0.00888459	2.39616	5.84269	14	32	0.00425015	0.4375
Mouse Phenotype	arrhythmic circadian persistence	1525	4.89068e-06	0.0387244	2.5393e-05	2.73905	9.85743	27	0.00137424	0.00376412	743	0.00111217	1	0.0118522	3.48532	2.00842	7	11	0.00212508	0.636364
Mouse Phenotype	delayed intestine development	1531	5.16307e-06	0.0408812	2.67023e-05	3.11306	7.067	22	0.000985222	0.00306706	819	0.00186631	1	0.0180433	3.65129	1.64326	6	9	0.00182149	0.666667
Mouse Phenotype	abnormal glucagon secretion	1627	1.26628e-05	0.100264	6.16252e-05	2.05106	21.4523	44	0.0029907	0.00613411	545	0.000224598	1	0.00326306	3.22172	3.10393	10	17	0.00303582	0.588235
Mouse Phenotype	abnormal pancreatic alpha cell physiology	1664	1.84136e-05	0.145799	8.76195e-05	2.01837	21.7997	44	0.00303914	0.00613411	595	0.000422696	1	0.00562506	3.04274	3.28651	10	18	0.00303582	0.555556
Mouse Phenotype	increased splenocyte proliferation	1678	2.16937e-05	0.171771	0.000102366	2.33957	13.2503	31	0.00184725	0.00432176	595	0.000422696	1	0.00562506	3.04274	3.28651	10	18	0.00303582	0.555556
Mouse Phenotype	decreased glucagon secretion	1687	2.3901e-05	0.189248	0.00011218	2.1702	16.5883	36	0.00231261	0.00501882	615	0.000480326	1	0.0061841	3.83385	1.82584	7	10	0.00212508	0.7
Mouse Phenotype	abnormal urine catecholamine level	1697	2.48382e-05	0.196669	0.000115892	2.97923	6.71315	20	0.000935891	0.00278823	615	0.000480326	1	0.0061841	3.83385	1.82584	7	10	0.00212508	0.7
Mouse Phenotype	increased susceptibility to induced arthritis	1710	2.86692e-05	0.227003	0.00013275	2.05651	19.4504	40	0.00271161	0.00557647	769	0.00130524	1	0.0134394	2.37333	5.47752	13	30	0.00394657	0.433333
Mouse Phenotype	enlarged endometrial glands	1732	3.39313e-05	0.268668	0.00015512	2.49595	10.4169	26	0.00145223	0.0036247	1033	0.00473884	1	0.0363235	4.38154	0.912921	4	5	0.00121433	0.8
Mouse Phenotype	increased pancreatic beta cell mass	1738	3.61113e-05	0.28593	0.000164516	2.3114	12.9792	30	0.00180945	0.00418235	1101	0.00618676	1	0.044493	2.57738	3.10393	8	17	0.00242866	0.470588
Mouse Phenotype	absent nasal placodes	1770	4.54211e-05	0.359644	0.000203189	2.0546	18.4951	38	0.00257844	0.00529764	615	0.000480326	1	0.0061841	3.83385	1.82584	7	10	0.00212508	0.7
Mouse Phenotype	abnormal mucous neck cell morphology	1834	6.94063e-05	0.549559	0.000299651	3.0645	5.5474	17	0.000773372	0.00237	532	0.000202412	1	0.00301259	5.47693	0.912921	5	5	0.00151791	1
Mouse Phenotype	abnormal thermosensation	1845	7.52659e-05	0.595956	0.000323011	2.42245	10.3201	25	0.00143875	0.00348529	921	0.0030597	1	0.0263048	3.91209	1.27809	5	7	0.00151791	0.714286
Mouse Phenotype	abnormal cardiac jelly morphology	1855	7.87654e-05	0.623664	0.000336207	2.09201	16.2523	34	0.00226576	0.00474	921	0.0030597	1	0.0263048	3.91209	1.27809	5	7	0.00151791	0.714286
Mouse Phenotype	decreased circulating iron level	1883	9.62249e-05	0.761909	0.000404625	2.29465	11.7665	27	0.00164039	0.00376412	664	0.00071322	1	0.00850493	2.73846	4.01685	11	22	0.00333941	0.5
Mouse Phenotype	renal glomerulus fibrosis	1918	0.000118026	0.934532	0.000487243	2.4544	9.37092	23	0.00130642	0.00320647	990	0.00389253	1	0.0311324	2.73846	2.92135	8	16	0.00242866	0.5
Mouse Phenotype	abnormal optic placode morphology	1926	0.000120732	0.955957	0.000496343	2.15563	13.917	30	0.0019402	0.00418235	819	0.00186631	1	0.0180433	3.65129	1.64326	6	9	0.00182149	0.666667
Mouse Phenotype	abnormal temporomandibular joint morphology	2127	0.000478748	1	0.00178219	2.21755	10.3718	23	0.00144595	0.00320647	1033	0.00473884	1	0.0363235	4.38154	0.912921	4	5	0.00121433	0.8
Mouse Phenotype	abnormal atrioventricular bundle conduction	2208	0.00076002	1	0.00272547	2.40678	7.47887	18	0.00104264	0.00250941	1097	0.00608227	1	0.043901	5.47693	0.547752	3	3	0.000910747	1
Mouse Phenotype	gastric ulcer	2247	0.000897573	1	0.00316288	2.3709	7.59205	18	0.00105842	0.00250941	532	0.000202412	1	0.00301259	5.47693	0.912921	5	5	0.00151791	1
Mouse Phenotype	abnormal extrahepatic bile duct morphology	2378	0.0019905	1	0.00662774	2.01948	10.8939	22	0.00151874	0.00306706	1137	0.00693209	1	0.0482746	3.42308	1.46067	5	8	0.00151791	0.625
Mouse Phenotype	decreased interleukin-9 secretion	2601	0.00562136	1	0.0171126	2.03398	8.35799	17	0.0011652	0.00237	1137	0.00693209	1	0.0482746	3.42308	1.46067	5	8	0.00151791	0.625
Human Phenotype	Bruising susceptibility	15	1.78772e-20	1.09873e-16	7.32489e-18	2.47335	54.9862	136	0.00766572	0.01896	106	0.000520906	1	0.0302027	1.89867	13.6938	26	75	0.00789314	0.346667
Human Phenotype	Recurrent fractures	20	2.78728e-19	1.71306e-15	8.5653e-17	2.06556	90.5324	187	0.0126213	0.02607	25	9.9683e-06	0.0612652	0.00245061	1.98213	19.1713	38	105	0.0115361	0.361905
Human Phenotype	Abnormality of amino acid metabolism	29	1.33157e-17	8.1838e-14	2.822e-15	2.01935	88.6422	179	0.0123578	0.0249547	12	4.42176e-06	0.0271761	0.00226468	1.96608	21.3623	42	117	0.0127505	0.358974
Human Phenotype	Premature loss of teeth	30	1.33705e-17	8.21749e-14	2.73916e-15	2.97959	28.1918	84	0.00393026	0.0117106	61	0.000140654	0.864463	0.0141715	2.848	4.5646	13	25	0.00394657	0.52
Human Phenotype	Premature loss of primary teeth	53	5.74e-15	3.5278e-11	6.65623e-13	3.44664	16.5379	57	0.00230557	0.00794647	47	4.96239e-05	0.304989	0.00648912	3.65129	2.73876	10	15	0.00303582	0.666667
Human Phenotype	Abnormality of primary teeth	60	2.74157e-14	1.68497e-10	2.80828e-12	2.48026	36.6896	91	0.00511496	0.0126865	69	0.000196375	1	0.0174916	2.56731	5.84269	15	32	0.00455373	0.46875
Human Phenotype	Narrow palate	68	6.53122e-14	4.01409e-10	5.90307e-12	2.69615	28.1883	76	0.00392978	0.0105953	97	0.000426752	1	0.0270393	2.86887	3.83427	11	21	0.00333941	0.52381
Human Phenotype	Hypoplastic scapulae	88	8.32552e-13	5.11686e-09	5.81462e-11	2.82508	22.6542	64	0.00315826	0.00892235	123	0.000736088	1	0.0367805	3.08077	2.92135	9	16	0.00273224	0.5625
Human Phenotype	Abnormality of glycine metabolism	105	3.27809e-12	2.01472e-08	1.91878e-10	3.35148	14.0237	47	0.00195506	0.00655235	95	0.000422696	1	0.0273462	3.04274	3.28651	10	18	0.00303582	0.555556
Human Phenotype	Aplasia/Hypoplasia of metatarsal bones	118	7.32253e-12	4.50043e-08	3.81392e-10	2.06412	52.8071	109	0.00736193	0.0151959	22	9.0895e-06	0.055864	0.00253927	2.81671	6.39044	18	35	0.00546448	0.514286
Human Phenotype	Abnormality of sulfur amino acid metabolism	167	2.63027e-10	1.61656e-06	9.68002e-09	2.63449	21.2565	56	0.0029634	0.00780705	97	0.000426752	1	0.0270393	2.86887	3.83427	11	21	0.00333941	0.52381
Human Phenotype	Deep plantar creases	168	3.10145e-10	1.90615e-06	1.13461e-08	4.48373	6.02177	27	0.000839505	0.00376412	137	0.00102992	1	0.0462034	4.56411	1.0955	5	6	0.00151791	0.833333
Human Phenotype	Abnormality of nucleobase metabolism	173	3.25061e-10	1.99782e-06	1.15481e-08	2.34542	29.4191	69	0.00410136	0.00961941	116	0.000650034	1	0.0344406	2.34726	6.39044	15	35	0.00455373	0.428571
Human Phenotype	Breast aplasia	178	3.59647e-10	2.21039e-06	1.24179e-08	2.19513	35.9888	79	0.00501726	0.0110135	131	0.000886585	1	0.0415951	2.45518	5.29494	13	29	0.00394657	0.448276
Human Phenotype	Short metatarsal	197	6.1534e-10	3.78188e-06	1.91974e-08	2.01575	46.6329	94	0.00650117	0.0131047	35	2.70591e-05	0.166305	0.00475158	2.8268	5.66011	16	31	0.00485732	0.516129
Human Phenotype	Aplasia/Hypoplasia of the breasts	237	3.57257e-09	2.1957e-05	9.26456e-08	2.07034	38.641	80	0.005387	0.0111529	126	0.000763011	1	0.037218	2.39616	5.84269	14	32	0.00425015	0.4375
Human Phenotype	Diaphyseal sclerosis	341	1.3558e-07	0.000833276	2.44362e-06	3.6364	6.59993	24	0.000920107	0.00334588	137	0.00102992	1	0.0462034	4.56411	1.0955	5	6	0.00151791	0.833333
Human Phenotype	Broad metatarsal	378	3.67523e-07	0.0022588	5.97566e-06	3.54973	6.47936	23	0.000903298	0.00320647	125	0.000736265	1	0.0362007	4.1077	1.46067	6	8	0.00182149	0.75
Human Phenotype	Abnormality of methionine metabolism	482	3.6914e-06	0.0226874	4.70692e-05	2.34113	15.8043	37	0.00220331	0.00515823	119	0.000655535	1	0.0338564	3.37042	2.37359	8	13	0.00242866	0.615385
Disease Ontology	vascular hemostatic disease	51	1.15212e-43	2.57499e-40	5.04901e-42	2.11983	194.827	413	0.0271612	0.057577	137	3.4274e-07	0.000766023	5.59141e-06	1.69475	48.3848	82	265	0.0248937	0.309434
Disease Ontology	multiple myeloma	62	4.0983e-40	9.15971e-37	1.47737e-38	2.10055	184.238	387	0.0256849	0.0539523	162	1.45679e-06	0.00325593	2.00984e-05	1.68872	43.8202	74	240	0.0224651	0.308333
Disease Ontology	hepatobiliary neoplasm	63	8.55857e-40	1.91284e-36	3.03625e-38	2.11721	178.064	377	0.0248243	0.0525582	95	8.66612e-10	1.93688e-06	2.03882e-08	1.94182	40.1685	78	220	0.0236794	0.354546
Disease Ontology	mature B-cell lymphocytic neoplasm	64	1.68997e-39	3.77708e-36	5.90169e-38	2.05492	195.141	401	0.0272049	0.0559041	114	5.52662e-08	0.00012352	1.08351e-06	1.76745	45.8286	81	251	0.0245902	0.322709
Disease Ontology	plasmacytoma	65	1.97687e-39	4.4183e-36	6.79738e-38	2.06656	191.139	395	0.026647	0.0550676	133	2.68799e-07	0.000600766	4.51704e-06	1.73549	44.3679	77	243	0.0233758	0.316872
Disease Ontology	head and neck squamous cell carcinoma	81	1.02621e-32	2.29357e-29	2.83157e-31	2.21148	126.612	280	0.0176512	0.0390353	224	3.11893e-05	0.0697081	0.000311197	1.71566	30.309	52	166	0.0157863	0.313253
Disease Ontology	osteonecrosis	85	1.04297e-31	2.33103e-28	2.74239e-30	4.02416	26.3409	106	0.00367223	0.0147776	255	8.10437e-05	0.181133	0.000710325	2.83989	4.92977	14	27	0.00425015	0.518518
Disease Ontology	kidney failure	88	2.44191e-30	5.45768e-27	6.20191e-29	2.37738	93.8006	223	0.0130769	0.0310888	309	0.000348576	0.779067	0.00252125	1.62541	28.3005	46	155	0.0139648	0.296774
Disease Ontology	autoimmune disease of gastrointestinal tract	90	4.55228e-30	1.01744e-26	1.13048e-28	2.27288	106.473	242	0.0148435	0.0337376	172	2.27298e-06	0.00508011	2.95355e-05	1.75943	35.2387	62	193	0.0188221	0.321244
Disease Ontology	Kaposi's sarcoma	91	8.46082e-30	1.89099e-26	2.07801e-28	4.69092	17.9069	84	0.00249644	0.0117106	434	0.00535644	1	0.0275844	2.46462	3.65168	9	20	0.00273224	0.45
Disease Ontology	endometrial endometrioid adenocarcinoma	93	1.33527e-29	2.98432e-26	3.20895e-28	7.0517	8.22496	58	0.00114666	0.00808588	450	0.00693209	1	0.0344294	3.42308	1.46067	5	8	0.00151791	0.625
Disease Ontology	biliary tract cancer	97	6.30355e-29	1.40884e-25	1.45242e-27	2.1054	130.617	275	0.0182095	0.0383382	109	2.21162e-08	4.94296e-05	4.53483e-07	1.97424	31.4045	62	172	0.0188221	0.360465
Disease Ontology	endometrial carcinoma	99	2.20914e-28	4.93744e-25	4.98731e-27	2.14628	120.208	258	0.0167584	0.0359682	189	5.07265e-06	0.0113374	5.99861e-05	1.89428	24.2837	46	133	0.0139648	0.345865
Disease Ontology	adenoid cystic carcinoma	103	6.64095e-28	1.48425e-24	1.44102e-26	3.47499	31.9425	111	0.00445316	0.0154747	432	0.00526697	1	0.0272492	2.01782	6.9382	14	38	0.00425015	0.368421
Disease Ontology	idiopathic pulmonary fibrosis	108	1.59333e-26	3.56109e-23	3.29731e-25	2.82838	50.2054	142	0.00699922	0.0197965	232	4.65451e-05	0.104028	0.000448398	2.15758	12.0505	26	66	0.00789314	0.393939
Disease Ontology	chronic myeloid leukemia	118	5.74034e-25	1.28296e-21	1.08726e-23	2.03023	126.587	257	0.0176477	0.0358288	239	5.31676e-05	0.11883	0.000497195	1.68521	30.8567	52	169	0.0157863	0.307692
Disease Ontology	idiopathic interstitial pneumonia	119	6.85855e-25	1.53289e-21	1.28814e-23	2.26396	88.3407	200	0.0123157	0.0278823	121	1.05829e-07	0.000236529	1.95478e-06	2.17103	20.2668	44	111	0.0133576	0.396396
Disease Ontology	uterine disease	125	2.71645e-24	6.07127e-21	4.85701e-23	2.94964	41.0219	121	0.00571893	0.0168688	248	6.71559e-05	0.150093	0.000605215	2.38127	8.39887	20	46	0.00607164	0.434783
Disease Ontology	Crohn's disease	128	4.83721e-24	1.08112e-20	8.44621e-23	2.15785	99.1727	214	0.0138258	0.0298341	209	1.68513e-05	0.0376628	0.000180205	1.72132	31.9522	55	175	0.016697	0.314286
Disease Ontology	malignant neoplasm of lip, oral cavity and pharynx	134	6.47866e-23	1.44798e-19	1.08058e-21	2.20932	87.3572	193	0.0121786	0.0269064	256	8.10748e-05	0.181202	0.000707821	1.81017	21.5449	39	118	0.0118397	0.330508
Disease Ontology	neoplasm of body of uterus	147	8.63723e-22	1.93042e-18	1.31321e-20	2.15633	89.5039	193	0.0124779	0.0269064	389	0.00265282	1	0.0152418	1.62279	19.7191	32	108	0.00971463	0.296296
Disease Ontology	endometrial neoplasm	148	1.26085e-21	2.818e-18	1.90405e-20	3.05979	33.0088	101	0.00460181	0.0140806	282	0.000196375	0.438897	0.00155637	2.56731	5.84269	15	32	0.00455373	0.46875
Disease Ontology	endometrial disease	158	1.07061e-20	2.39282e-17	1.51444e-19	2.92815	35.1758	103	0.00490392	0.0143594	276	0.000174386	0.389753	0.00141215	2.50374	6.39044	16	35	0.00485732	0.457143
Disease Ontology	female reproductive endometrioid cancer	166	9.44063e-20	2.10998e-16	1.27107e-18	3.16786	27.4633	87	0.00382871	0.0121288	435	0.00540064	1	0.0277481	2.23134	4.92977	11	27	0.00333941	0.407407
Disease Ontology	papillary adenocarcinoma	170	1.27584e-19	2.8515e-16	1.67736e-18	2.08665	89.1382	186	0.0124269	0.0259306	165	1.61253e-06	0.00360401	2.18425e-05	2.09412	18.6236	39	102	0.0118397	0.382353
Disease Ontology	thrombocytosis	176	4.41391e-19	9.86509e-16	5.60517e-18	3.1623	26.5629	84	0.00370318	0.0117106	399	0.00318422	1	0.0178364	2.26632	5.29494	12	29	0.00364299	0.413793
Disease Ontology	papillary thyroid carcinoma	188	2.27521e-18	5.08509e-15	2.70484e-17	2.07248	84.9223	176	0.0118392	0.0245365	158	1.08208e-06	0.00241844	1.53066e-05	2.1456	17.7107	38	97	0.0115361	0.391753
Disease Ontology	intraepithelial neoplasm	205	3.67794e-17	8.22018e-14	4.00985e-16	2.23218	61.8229	138	0.00861883	0.0192388	331	0.000663377	1	0.0044793	1.84846	14.6067	27	80	0.00819672	0.3375
Disease Ontology	cervix carcinoma	206	8.35963e-17	1.86838e-13	9.06979e-16	2.53079	41.4891	105	0.00578406	0.0146382	353	0.00106468	1	0.00674099	2.04042	9.31179	19	51	0.00576806	0.372549
Disease Ontology	spontaneous abortion	215	3.24763e-16	7.25845e-13	3.37602e-15	2.47775	42.3772	105	0.00590787	0.0146382	355	0.00121837	1	0.0076706	1.91258	11.5028	22	63	0.00667881	0.349206
Disease Ontology	hepatic and intrahepatic bile duct neoplasm	219	7.1209e-16	1.59152e-12	7.26722e-15	2.06078	73.7585	152	0.0102828	0.0211906	314	0.0004108	0.918139	0.00292401	1.92433	13.5112	26	74	0.00789314	0.351351
Disease Ontology	avascular bone disease	220	7.99091e-16	1.78597e-12	8.11804e-15	2.40757	44.8585	108	0.0062538	0.0150565	422	0.00443254	1	0.0234756	1.94735	8.21628	16	45	0.00485732	0.355556
Disease Ontology	blood platelet disease	221	8.17134e-16	1.82629e-12	8.26377e-15	2.05723	73.8857	152	0.0103005	0.0211906	324	0.000490853	1	0.00338597	1.71452	20.9972	36	115	0.010929	0.313043
Disease Ontology	periodontitis	229	2.45002e-15	5.47579e-12	2.39117e-14	2.05107	72.1573	148	0.0100596	0.0206329	274	0.000150247	0.335802	0.00122555	1.77883	21.3623	38	117	0.0115361	0.324786
Disease Ontology	endometrial adenocarcinoma	232	3.22208e-15	7.20134e-12	3.10403e-14	2.66073	32.3219	86	0.00450605	0.0119894	441	0.00605434	1	0.0306836	2.1201	5.66011	12	31	0.00364299	0.387097
Disease Ontology	endometrial stromal tumors	236	5.06965e-15	1.13307e-11	4.80114e-14	3.41233	16.9972	58	0.0023696	0.00808588	322	0.000480326	1	0.00333394	3.83385	1.82584	7	10	0.00212508	0.7
Disease Ontology	malignant neoplasm of gallbladder	243	2.97827e-14	6.65642e-11	2.73927e-13	2.40866	39.8561	96	0.00555641	0.0133835	403	0.00342825	1	0.0190127	1.99161	8.0337	16	44	0.00485732	0.363636
Disease Ontology	peripheral nerve sheath neoplasm	245	3.40451e-14	7.60908e-11	3.10575e-13	2.37809	41.2095	98	0.00574508	0.0136623	354	0.00107538	1	0.0067895	2.19077	7.30337	16	40	0.00485732	0.4
Disease Ontology	autoimmune disease of the nervous system	248	3.6335e-14	8.12088e-11	3.27455e-13	2.31775	44.4396	103	0.0061954	0.0143594	270	0.000134156	0.299838	0.00111051	2.19077	10.0421	22	55	0.00667881	0.4
Disease Ontology	pregnancy complication	249	4.23584e-14	9.46711e-11	3.80205e-13	2.24079	49.0898	110	0.00684369	0.0153353	338	0.000811516	1	0.00536609	1.87566	13.3286	25	73	0.00758956	0.342466
Disease Ontology	purpura	251	7.17072e-14	1.60266e-10	6.38508e-13	2.31312	43.6639	101	0.00608726	0.0140806	302	0.00030759	0.687464	0.00227637	1.98439	12.5983	25	69	0.00758956	0.362319
Disease Ontology	thrombotic thrombocytopenic purpura	252	9.15916e-14	2.04707e-10	8.1233e-13	6.77735	3.83631	26	0.000534826	0.0036247	395	0.0030597	1	0.0173125	3.91209	1.27809	5	7	0.00151791	0.714286
Disease Ontology	gout	259	1.62105e-13	3.62304e-10	1.39886e-12	3.3409	15.864	53	0.00221163	0.00738882	293	0.000244671	0.54684	0.00186635	2.85753	4.19944	12	23	0.00364299	0.521739
Disease Ontology	bone cancer	261	2.0486e-13	4.57863e-10	1.75426e-12	2.63301	28.8643	76	0.00402402	0.0105953	463	0.00810454	1	0.0391223	2.05385	5.84269	12	32	0.00364299	0.375
Disease Ontology	chondrosarcoma	263	2.24212e-13	5.01113e-10	1.90537e-12	2.07807	59.1897	123	0.00825173	0.0171476	393	0.00298042	1	0.0169497	1.85659	10.7725	20	59	0.00607164	0.338983
Disease Ontology	thrombophilia	266	3.28167e-13	7.33453e-10	2.75734e-12	2.78191	24.4436	68	0.00340772	0.00947999	343	0.000927911	1	0.0060463	2.28205	6.57303	15	36	0.00455373	0.416667
Disease Ontology	autoimmune disease of skin and connective tissue	273	7.18286e-13	1.60537e-09	5.88047e-12	3.25379	15.9814	52	0.00222799	0.00724941	319	0.000446185	0.997223	0.00312609	2.41629	6.20786	15	34	0.00455373	0.441177
Disease Ontology	nerve sheath tumors	275	1.07217e-12	2.3963e-09	8.71381e-12	2.10849	53.1187	112	0.00740536	0.0156141	212	2.01744e-05	0.0450897	0.000212687	2.54741	7.85112	20	43	0.00607164	0.465116
Disease Ontology	cervical squamous cell carcinoma	280	2.05211e-12	4.58647e-09	1.63803e-11	3.39861	13.8292	47	0.00192795	0.00655235	447	0.00654379	1	0.0327189	2.28205	4.38202	10	24	0.00303582	0.416667
Disease Ontology	myasthenia gravis	294	5.7537e-12	1.28595e-08	4.37398e-11	2.34504	35.3939	83	0.00493433	0.0115712	305	0.000325191	0.726802	0.00238296	2.32769	7.30337	17	40	0.0051609	0.425
Disease Ontology	pregnancy disease	296	6.19276e-12	1.38408e-08	4.67595e-11	2.04716	54.7101	112	0.00762722	0.0156141	339	0.000824342	1	0.00543482	1.82564	14.7893	27	81	0.00819672	0.333333
Disease Ontology	acoustic neuroma	301	7.84871e-12	1.75419e-08	5.82787e-11	3.48589	12.3354	43	0.0017197	0.0059947	322	0.000480326	1	0.00333394	3.83385	1.82584	7	10	0.00212508	0.7
Disease Ontology	neuromuscular junction disease	311	1.96194e-11	4.38494e-08	1.40995e-10	2.286	36.3081	83	0.00506177	0.0115712	320	0.000461802	1	0.0032254	2.27092	7.48595	17	41	0.0051609	0.414634
Disease Ontology	temporal arteritis	323	6.10565e-11	1.36461e-07	4.22481e-10	2.74409	20.4075	56	0.00284504	0.00780705	267	0.000125401	0.280271	0.0010497	2.65013	5.66011	15	31	0.00455373	0.483871
Disease Ontology	vein disease	337	1.88419e-10	4.21116e-07	1.2496e-09	2.84568	17.5705	50	0.00244953	0.00697058	366	0.00152763	1	0.00932857	2.43419	4.92977	12	27	0.00364299	0.444444
Disease Ontology	Retinal Vein Occlusion	346	2.66934e-10	5.96598e-07	1.72427e-09	5.30874	4.33248	23	0.000603998	0.00320647	286	0.000218003	0.487237	0.00170363	4.69451	1.27809	6	7	0.00182149	0.857143
Disease Ontology	vascular dementia	360	7.03543e-10	1.57242e-06	4.36783e-09	2.61418	20.6566	54	0.00287977	0.00752823	430	0.00491413	1	0.025542	2.09412	6.20786	13	34	0.00394657	0.382353
Disease Ontology	pituitary adenoma	361	7.34116e-10	1.64075e-06	4.54501e-09	2.02569	45.4166	92	0.00633161	0.0128259	305	0.000325191	0.726802	0.00238296	2.32769	7.30337	17	40	0.0051609	0.425
Disease Ontology	retinal vascular occlusion	366	1.10871e-09	2.47796e-06	6.77038e-09	4.92022	4.67459	23	0.000651693	0.00320647	373	0.00186631	1	0.0111828	3.65129	1.64326	6	9	0.00182149	0.666667
Disease Ontology	neurilemmoma	369	1.39737e-09	3.12312e-06	8.46373e-09	2.34463	27.2965	64	0.00380544	0.00892235	273	0.000140284	0.313535	0.00114848	2.98741	4.01685	12	22	0.00364299	0.545454
Disease Ontology	morbid obesity	376	2.09097e-09	4.67333e-06	1.24291e-08	2.20902	32.141	71	0.00448083	0.00989823	250	7.78161e-05	0.173919	0.000695676	2.73846	5.47752	15	30	0.00455373	0.5
Disease Ontology	hyperparathyroidism	378	2.36e-09	5.27461e-06	1.3954e-08	3.06915	12.7071	39	0.00177152	0.00543706	471	0.00914942	1	0.043416	2.19077	4.5646	10	25	0.00303582	0.4
Disease Ontology	secondary hyperparathyroidism	382	2.75467e-09	6.15669e-06	1.6117e-08	4.68357	4.91078	23	0.000684621	0.00320647	450	0.00693209	1	0.0344294	3.42308	1.46067	5	8	0.00151791	0.625
Disease Ontology	pulmonary tuberculosis	392	4.06761e-09	9.09111e-06	2.31916e-08	2.33149	26.1636	61	0.00364751	0.00850411	379	0.00212247	1	0.0125164	2.02408	8.39887	17	46	0.0051609	0.369565
Disease Ontology	primary Enterobacteriaceae infectious disease	397	7.15684e-09	1.59955e-05	4.0291e-08	2.89626	13.8109	40	0.0019254	0.00557647	411	0.00389253	1	0.0211674	2.73846	2.92135	8	16	0.00242866	0.5
Disease Ontology	neuroma	416	1.50822e-08	3.37087e-05	8.10306e-08	2.11262	33.1342	70	0.0046193	0.00975882	254	8.10401e-05	0.181125	0.000713089	2.96667	4.38202	13	24	0.00394657	0.541667
Disease Ontology	adult respiratory distress syndrome	420	1.78371e-08	3.98659e-05	9.49189e-08	2.52004	19.0473	48	0.00265542	0.00669176	375	0.0018759	1	0.0111803	2.29678	5.66011	13	31	0.00394657	0.419355
Disease Ontology	bullous pemphigoid	431	2.98432e-08	6.66995e-05	1.54755e-07	2.78573	13.9999	39	0.00195175	0.00543706	399	0.00318422	1	0.0178364	2.26632	5.29494	12	29	0.00364299	0.413793
Disease Ontology	medullary carcinoma of thyroid	434	3.26008e-08	7.28627e-05	1.67886e-07	2.13568	30.4352	65	0.00424303	0.00906176	357	0.00130524	1	0.00817147	2.37333	5.47752	13	30	0.00394657	0.433333
Disease Ontology	parathyroid gland disease	435	3.29328e-08	7.36048e-05	1.69207e-07	2.62091	16.4065	43	0.00228726	0.0059947	457	0.00744999	1	0.0364348	2.15165	5.11235	11	28	0.00333941	0.392857
Disease Ontology	familial combined hyperlipidemia	438	3.80234e-08	8.49823e-05	1.94024e-07	2.54221	17.7011	45	0.00246775	0.00627353	346	0.00101617	1	0.00656398	2.52781	4.74719	12	26	0.00364299	0.461539
Disease Ontology	stomach neoplasm	465	1.91916e-07	0.000428933	9.22437e-07	4.57751	3.93227	18	0.000548205	0.00250941	428	0.00473884	1	0.0247461	4.38154	0.912921	4	5	0.00121433	0.8
Disease Ontology	thoracic aortic aneurysm	467	2.12336e-07	0.000474572	1.01621e-06	4.80726	3.53632	17	0.000493004	0.00237	442	0.00608227	1	0.0307554	5.47693	0.547752	3	3	0.000910747	1
Disease Ontology	acute kidney tubular necrosis	480	4.86874e-07	0.00108816	2.26701e-06	4.08399	4.65231	19	0.000648587	0.00264882	450	0.00693209	1	0.0344294	3.42308	1.46067	5	8	0.00151791	0.625
Disease Ontology	newborn respiratory distress syndrome	488	6.34675e-07	0.0014185	2.90676e-06	2.2228	21.5944	48	0.00301051	0.00669176	446	0.00653242	1	0.0327353	2.03429	6.39044	13	35	0.00394657	0.371429
Disease Ontology	Euglenozoa infectious disease	507	1.60289e-06	0.00358246	7.066e-06	2.01384	27.8075	56	0.00387669	0.00780705	449	0.00685972	1	0.0341458	1.96608	7.12078	14	39	0.00425015	0.358974
Disease Ontology	varicosity	510	1.6872e-06	0.00377089	7.3939e-06	2.57869	12.7972	33	0.00178408	0.00460059	411	0.00389253	1	0.0211674	2.73846	2.92135	8	16	0.00242866	0.5
Disease Ontology	otitis media	527	2.53501e-06	0.00566575	1.07509e-05	2.32006	16.8099	39	0.0023435	0.00543706	460	0.00787477	1	0.0382611	2.34726	3.83427	9	21	0.00273224	0.428571
Disease Ontology	lymphoma by site	536	3.99783e-06	0.00893516	1.66701e-05	2.55769	12.1203	31	0.00168971	0.00432176	411	0.00389253	1	0.0211674	2.73846	2.92135	8	16	0.00242866	0.5
Disease Ontology	gallbladder adenocarcinoma	537	4.00207e-06	0.00894462	1.66566e-05	2.83509	9.1708	26	0.00127852	0.0036247	383	0.00224881	1	0.0131229	3.19488	2.19101	7	12	0.00212508	0.583333
Disease Ontology	malignant neoplasm of oropharynx	539	4.60967e-06	0.0103026	1.91143e-05	3.64062	4.94421	18	0.00068928	0.00250941	347	0.00102992	1	0.00663361	4.56411	1.0955	5	6	0.00151791	0.833333
Disease Ontology	labyrinthine disease	546	5.88745e-06	0.0131584	2.40997e-05	2.38897	14.2321	34	0.00198412	0.00474	358	0.00131151	1	0.0081878	2.89955	3.10393	9	17	0.00273224	0.529412
Disease Ontology	immune thrombocytopenic purpura	581	2.06872e-05	0.0462359	7.95798e-05	2.2437	15.1536	34	0.00211259	0.00474	473	0.0093759	1	0.0443026	2.43419	3.28651	8	18	0.00242866	0.444444
Disease Ontology	Cushing syndrome	582	2.13644e-05	0.0477495	8.20438e-05	2.18226	16.4967	36	0.00229983	0.00501882	460	0.00787477	1	0.0382611	2.34726	3.83427	9	21	0.00273224	0.428571
Disease Ontology	Stevens-Johnson syndrome	694	0.00031581	0.705836	0.00101705	3.03838	4.60772	14	0.00064237	0.00195176	450	0.00693209	1	0.0344294	3.42308	1.46067	5	8	0.00151791	0.625
Disease Ontology	hemorrhagic fever with renal syndrome	721	0.000605106	1	0.00187574	2.10047	11.9021	25	0.00165929	0.00348529	298	0.000300285	0.671137	0.00225214	3.65129	2.19101	8	12	0.00242866	0.666667
Disease Ontology	appendicitis	756	0.0012568	1	0.00371555	2.62739	5.32848	14	0.000742853	0.00195176	395	0.0030597	1	0.0173125	3.91209	1.27809	5	7	0.00151791	0.714286
Disease Ontology	otosclerosis	790	0.0021097	1	0.00596858	2.04801	10.2538	21	0.00142951	0.00292764	347	0.00102992	1	0.00663361	4.56411	1.0955	5	6	0.00151791	0.833333
Disease Ontology	inborn urea cycle disease	934	0.0205592	1	0.0491968	2.26488	3.97373	9	0.000553984	0.00125471	442	0.00608227	1	0.0307554	5.47693	0.547752	3	3	0.000910747	1
MSigDB Pathway	Genes involved in Apoptotic cleavage of cellular proteins	8	1.86478e-22	2.46151e-19	3.07689e-20	3.30921	28.4055	94	0.00396006	0.0131047	36	0.00129981	1	0.0476597	2.22038	6.75561	15	37	0.00455373	0.405405
MSigDB Pathway	Natural killer cell mediated cytotoxicity	20	1.64216e-16	2.16765e-13	1.08383e-14	2.16147	65.6959	142	0.00915878	0.0197965	5	2.3157e-05	0.0305673	0.00611346	1.82564	24.1011	44	132	0.0133576	0.333333
MSigDB Pathway	Genes involved in Response to elevated platelet cytosolic Ca2+	23	1.21953e-15	1.60978e-12	6.99906e-14	2.26254	53.4796	121	0.00745568	0.0168688	24	0.000663377	0.875657	0.0364857	1.84846	14.6067	27	80	0.00819672	0.3375
MSigDB Pathway	TCR signaling in na&amp;#xef;ve CD8+ T cells	39	3.14e-12	4.1448e-09	1.06277e-10	2.40378	33.697	81	0.00469775	0.0112923	41	0.00139417	1	0.0448855	2.00118	9.49437	19	52	0.00576806	0.365385
MSigDB Pathway	Role of Calcineurin-dependent NFAT signaling in lymphocytes	60	1.22707e-10	1.61973e-07	2.69955e-09	2.16389	39.7433	86	0.00554068	0.0119894	15	0.00030072	0.39695	0.0264633	2.12992	9.85954	21	54	0.00637523	0.388889
MSigDB Pathway	IL27-mediated signaling events	97	4.67482e-09	6.17076e-06	6.36161e-08	2.7005	17.0339	46	0.00237472	0.00641294	14	0.000234419	0.309433	0.0221024	2.73846	4.74719	13	26	0.00394657	0.5
MSigDB Pathway	Selective expression of chemokine receptors during T-cell polarization	104	9.49919e-09	1.25389e-05	1.20567e-07	2.57384	18.6492	48	0.00259992	0.00669176	27	0.000886585	1	0.0433442	2.45518	5.29494	13	29	0.00394657	0.448276
MSigDB Pathway	Pertussis toxin-insensitive CCR5 Signaling in Macrophage	150	5.19798e-07	0.000686133	4.57422e-06	2.30862	19.4922	45	0.00271744	0.00627353	38	0.00131151	1	0.0455579	2.89955	3.10393	9	17	0.00273224	0.529412
MSigDB Pathway	Role of EGF Receptor Transactivation by GPCRs in Cardiac Hypertrophy	159	1.10726e-06	0.00146158	9.19232e-06	2.17749	22.0437	48	0.00307316	0.00669176	19	0.000422696	0.557959	0.0293663	3.04274	3.28651	10	18	0.00303582	0.555556
MSigDB Pathway	TGF beta signaling pathway	177	2.57399e-06	0.00339766	1.91958e-05	2.12834	22.083	47	0.00307862	0.00655235	9	0.000131092	0.173041	0.0192268	3.17085	3.4691	11	19	0.00333941	0.578947
MSigDB Pathway	NO2-dependent IL 12 Pathway in NK cells	184	3.50496e-06	0.00462655	2.51443e-05	2.67454	10.843	29	0.00151164	0.00404294	38	0.00131151	1	0.0455579	2.89955	3.10393	9	17	0.00273224	0.529412
MSigDB Pathway	Role of Tob in T-cell activation	286	0.000329874	0.435434	0.0015225	2.00163	15.4874	31	0.00215912	0.00432176	26	0.000746701	0.985645	0.0379094	2.88259	3.4691	10	19	0.00303582	0.526316
MGI Expression: Detected	TS20_axial skeleton thoracic region	16	3.02647e-32	2.82581e-28	1.76613e-29	2.57215	79.6999	205	0.0111111	0.0285794	560	1.25869e-05	0.117524	0.000209864	2.29678	11.3202	26	62	0.00789314	0.419355
MGI Expression: Detected	TS21_cochlear duct epithelium	17	7.03682e-30	6.57028e-26	3.86487e-27	4.49841	19.5624	88	0.00272723	0.0122682	1450	0.00734501	1	0.0472968	2.98741	2.00842	6	11	0.00182149	0.545454
MGI Expression: Detected	TS28_distal straight tubule of outer medulla	19	9.9629e-30	9.30236e-26	4.89598e-27	4.79143	17.1139	82	0.00238588	0.0114318	759	0.000183476	1	0.00225707	3.52088	2.55618	9	14	0.00273224	0.642857
MGI Expression: Detected	TS20_rib pre-cartilage condensation	23	3.00788e-28	2.80846e-24	1.22107e-25	2.50672	74.5995	187	0.0104	0.02607	546	9.30921e-06	0.0869201	0.000159194	2.46999	9.31179	23	51	0.00698239	0.45098
MGI Expression: Detected	TS21_handplate mesenchyme	24	3.34691e-28	3.12501e-24	1.30209e-25	2.54162	71.608	182	0.00998299	0.0253729	409	9.47315e-07	0.00884508	2.16261e-05	2.68258	8.94662	24	49	0.00728597	0.489796
MGI Expression: Detected	TS26_limb	51	1.76662e-23	1.64949e-19	3.2343e-21	2.17988	93.5831	204	0.0130466	0.02844	1087	0.00183591	1	0.0157699	1.64308	20.0843	33	110	0.0100182	0.3
MGI Expression: Detected	TS28_outer renal medulla loop of henle	77	4.91439e-20	4.58857e-16	5.95918e-18	2.34827	62.5993	147	0.00872708	0.0204935	1270	0.00435789	1	0.0320391	1.72561	13.3286	23	73	0.00698239	0.315068
MGI Expression: Detected	TS23_nucleus pulposus	82	2.2993e-19	2.14685e-15	2.61811e-17	2.07892	88.9883	185	0.012406	0.0257912	981	0.00106326	1	0.0101199	1.67762	20.2668	34	111	0.0103218	0.306306
MGI Expression: Detected	TS26_primitive seminiferous tubules	101	1.83158e-17	1.71015e-13	1.69322e-15	3.83955	15.3664	59	0.00214225	0.00822529	1019	0.00125013	1	0.0114548	2.73846	3.65168	10	20	0.00303582	0.5
MGI Expression: Detected	TS28_lower jaw incisor	103	3.37074e-17	3.14726e-13	3.05559e-15	3.78665	15.5811	59	0.00217218	0.00822529	822	0.000300285	1	0.0034109	3.65129	2.19101	8	12	0.00242866	0.666667
MGI Expression: Detected	TS17_thyroid primordium	114	1.59356e-16	1.4879e-12	1.30518e-14	3.92879	13.7447	54	0.00191617	0.00752823	1235	0.00394528	1	0.0298276	3.28616	1.82584	6	10	0.00182149	0.6
MGI Expression: Detected	TS20_occipital myotome	122	4.39076e-16	4.09965e-12	3.36037e-14	4.81301	8.72636	42	0.00121656	0.00585529	1362	0.00608227	1	0.0416961	5.47693	0.547752	3	3	0.000910747	1
MGI Expression: Detected	TS23_forelimb epidermis	135	2.20997e-15	2.06345e-11	1.52848e-13	5.90794	5.5857	33	0.000778712	0.00460059	1420	0.00693209	1	0.0455809	3.42308	1.46067	5	8	0.00151791	0.625
MGI Expression: Detected	TS16_respiratory system	156	1.14307e-14	1.06728e-10	6.84154e-13	3.30455	17.8542	59	0.00248908	0.00822529	1123	0.00224881	1	0.0186973	3.19488	2.19101	7	12	0.00212508	0.583333
MGI Expression: Detected	TS17_branchial pouch	172	3.43055e-14	3.20311e-10	1.86227e-12	3.64122	13.7317	50	0.00191435	0.00697058	753	0.000171244	1	0.00212338	4.25983	1.64326	7	9	0.00212508	0.777778
MGI Expression: Detected	TS19_axial skeleton	184	9.89042e-14	9.23468e-10	5.01885e-12	2.12654	56.4297	120	0.00786696	0.0167294	1138	0.00231687	1	0.0190093	1.92707	9.85954	19	54	0.00576806	0.351852
MGI Expression: Detected	TS16_lung	186	1.28773e-13	1.20236e-09	6.46428e-12	3.62454	13.2431	48	0.00184624	0.00669176	1450	0.00734501	1	0.0472968	2.98741	2.00842	6	11	0.00182149	0.545454
MGI Expression: Detected	TS21_saccule	223	2.10274e-12	1.96333e-08	8.80417e-11	2.09278	53.0396	111	0.00739434	0.0154747	1357	0.00605434	1	0.0416576	2.1201	5.66011	12	31	0.00364299	0.387097
MGI Expression: Detected	TS20_diencephalon lateral wall	240	3.98875e-12	3.72429e-08	1.55179e-10	3.23361	15.1533	49	0.00211255	0.00683117	1420	0.00693209	1	0.0455809	3.42308	1.46067	5	8	0.00151791	0.625
MGI Expression: Detected	TS24_urethra	252	8.10478e-12	7.56743e-08	3.00295e-10	3.42248	12.8562	44	0.0017923	0.00613411	779	0.000218003	1	0.00261296	4.69451	1.27809	6	7	0.00182149	0.857143
MGI Expression: Detected	TS24_smooth muscle	274	4.43712e-11	4.14294e-07	1.51202e-09	5.55946	4.31696	24	0.000601835	0.00334588	942	0.000736265	1	0.00729778	4.1077	1.46067	6	8	0.00182149	0.75
MGI Expression: Detected	TS26_thyroid gland	291	6.64404e-11	6.20354e-07	2.1318e-09	3.19907	13.754	44	0.00191747	0.00613411	822	0.000300285	1	0.0034109	3.65129	2.19101	8	12	0.00242866	0.666667
MGI Expression: Detected	TS26_forelimb digit	304	9.92877e-11	9.2705e-07	3.04951e-09	3.93644	8.38322	33	0.00116872	0.00460059	1088	0.00186631	1	0.0160163	3.65129	1.64326	6	9	0.00182149	0.666667
MGI Expression: Detected	TS23_elbow mesenchyme	319	1.35122e-10	1.26164e-06	3.95498e-09	3.12565	14.0771	44	0.00196251	0.00613411	1382	0.00618676	1	0.0417987	2.57738	3.10393	8	17	0.00242866	0.470588
MGI Expression: Detected	TS28_neural retina epithelium	322	1.36258e-10	1.27224e-06	3.95106e-09	2.39601	28.7979	69	0.00401476	0.00961941	1152	0.00263535	1	0.0213596	2.40985	4.5646	11	25	0.00333941	0.44
MGI Expression: Detected	TS15_pharynx epithelium	351	3.34858e-10	3.12657e-06	8.9076e-09	4.46758	6.04353	27	0.000842539	0.00376412	1362	0.00608227	1	0.0416961	5.47693	0.547752	3	3	0.000910747	1
MGI Expression: Detected	TS26_soft palate	354	3.4585e-10	3.2292e-06	9.12203e-09	4.4608	6.05273	27	0.000843821	0.00376412	1292	0.00473884	1	0.0342466	4.38154	0.912921	4	5	0.00121433	0.8
MGI Expression: Detected	TS20_chondrocranium	358	4.37456e-10	4.08453e-06	1.14093e-08	2.39847	27.1006	65	0.00377814	0.00906176	1204	0.0035086	1	0.0272091	2.59433	3.4691	9	19	0.00273224	0.473684
MGI Expression: Detected	TS16_thyroid primordium	368	5.24248e-10	4.8949e-06	1.33014e-08	5.12172	4.49068	23	0.000626053	0.00320647	1292	0.00473884	1	0.0342466	4.38154	0.912921	4	5	0.00121433	0.8
MGI Expression: Detected	TS16_foregut	369	5.43868e-10	5.07809e-06	1.37618e-08	2.44336	25.3748	62	0.00353755	0.00864352	610	3.08114e-05	0.287686	0.000471616	3.54389	3.10393	11	17	0.00333941	0.647059
MGI Expression: Detected	TS26_tibia	389	9.26412e-10	8.64991e-06	2.22363e-08	2.51726	22.6436	57	0.00315679	0.00794647	930	0.00071322	1	0.00716057	2.73846	4.01685	11	22	0.00333941	0.5
MGI Expression: Detected	TS26_lower leg	390	1.02336e-09	9.55508e-06	2.45002e-08	2.51013	22.708	57	0.00316576	0.00794647	1007	0.00114272	1	0.0105954	2.6194	4.19944	11	23	0.00333941	0.478261
MGI Expression: Detected	TS28_tibia	398	1.23142e-09	1.14977e-05	2.88888e-08	2.13392	37.0211	79	0.00516117	0.0110135	975	0.00101617	1	0.00973124	2.52781	4.74719	12	26	0.00364299	0.461539
MGI Expression: Detected	TS16_foregut gland	405	1.48911e-09	1.39039e-05	3.43305e-08	4.64331	5.16872	24	0.00072058	0.00334588	979	0.00102992	1	0.0098226	4.56411	1.0955	5	6	0.00151791	0.833333
MGI Expression: Detected	TS24_head mesenchyme	411	1.6821e-09	1.57057e-05	3.82135e-08	3.5914	8.91018	32	0.00124218	0.00446117	1179	0.0030597	1	0.024231	3.91209	1.27809	5	7	0.00151791	0.714286
MGI Expression: Detected	TS25_trunk	429	2.94517e-09	2.7499e-05	6.41003e-08	2.13765	35.0852	75	0.00489129	0.0104559	1274	0.00443254	1	0.0324856	1.94735	8.21628	16	45	0.00485732	0.355556
MGI Expression: Detected	TS26_lower jaw skeleton	431	3.03954e-09	2.83802e-05	6.58473e-08	2.39005	24.6856	59	0.00344146	0.00822529	1073	0.00176416	1	0.0153513	2.51026	4.38202	11	24	0.00333941	0.458333
MGI Expression: Detected	TS22_urogenital sinus	433	3.39701e-09	3.17179e-05	7.32515e-08	2.6314	18.6213	49	0.00259602	0.00683117	1231	0.00389253	1	0.0295244	2.73846	2.92135	8	16	0.00242866	0.5
MGI Expression: Detected	TS17_1st arch branchial pouch	445	4.51123e-09	4.21214e-05	9.46548e-08	2.81542	15.273	43	0.00212924	0.0059947	1029	0.00128495	1	0.0116594	3.12967	2.55618	8	14	0.00242866	0.571429
MGI Expression: Detected	TS26_mandible	450	5.00611e-09	4.6742e-05	1.03871e-07	2.37634	24.4073	58	0.00340266	0.00808588	1282	0.00455227	1	0.0331549	2.38127	4.19944	10	23	0.00303582	0.434783
MGI Expression: Detected	TS17_maxillary-mandibular groove	480	1.01312e-08	9.45948e-05	1.97073e-07	4.54608	4.83934	22	0.00067466	0.00306706	1362	0.00608227	1	0.0416961	5.47693	0.547752	3	3	0.000910747	1
MGI Expression: Detected	TS20_chondrocranium temporal bone	482	1.09381e-08	0.000102129	2.11885e-07	2.85048	14.0327	40	0.00195633	0.00557647	1235	0.00394528	1	0.0298276	3.28616	1.82584	6	10	0.00182149	0.6
MGI Expression: Detected	TS22_footplate mesenchyme	490	1.24098e-08	0.00011587	2.36469e-07	2.2589	27.0043	61	0.00376472	0.00850411	1100	0.00199866	1	0.016965	2.60806	3.83427	10	21	0.00303582	0.476191
MGI Expression: Detected	TS26_upper jaw	495	1.34061e-08	0.000125172	2.52873e-07	2.13236	32.3585	69	0.00451115	0.00961941	1073	0.00176416	1	0.0153513	2.51026	4.38202	11	24	0.00333941	0.458333
MGI Expression: Detected	TS21_lower jaw mesenchyme	503	1.67175e-08	0.000156091	3.1032e-07	2.23961	27.2369	61	0.00379714	0.00850411	540	8.3425e-06	0.0778939	0.000144248	3.65129	3.28651	12	18	0.00364299	0.666667
MGI Expression: Detected	TS15_1st arch branchial pouch	507	2.00038e-08	0.000186776	3.68394e-07	2.63412	16.7039	44	0.00232872	0.00613411	1450	0.00734501	1	0.0472968	2.98741	2.00842	6	11	0.00182149	0.545454
MGI Expression: Detected	TS21_mesonephric tubule of female	522	2.51555e-08	0.000234877	4.49955e-07	2.09675	32.9081	69	0.00458778	0.00961941	988	0.00110449	1	0.0104379	2.32355	6.02528	14	33	0.00425015	0.424242
MGI Expression: Detected	TS22_pelvic girdle skeleton	584	4.72286e-08	0.000440973	7.55091e-07	2.82458	13.0993	37	0.0018262	0.00515823	1292	0.00473884	1	0.0342466	4.38154	0.912921	4	5	0.00121433	0.8
MGI Expression: Detected	TS21_mandible mesenchyme	627	7.33595e-08	0.000684958	1.09244e-06	3.64169	6.86494	25	0.000957053	0.00348529	1235	0.00394528	1	0.0298276	3.28616	1.82584	6	10	0.00182149	0.6
MGI Expression: Detected	TS14_foregut epithelium	644	9.3074e-08	0.000869032	1.34943e-06	3.2185	9.01042	29	0.00125616	0.00404294	1292	0.00473884	1	0.0342466	4.38154	0.912921	4	5	0.00121433	0.8
MGI Expression: Detected	TS21_shoulder	650	9.98715e-08	0.0009325	1.43462e-06	2.54738	16.4875	42	0.00229856	0.00585529	878	0.000480326	1	0.00510798	3.83385	1.82584	7	10	0.00212508	0.7
MGI Expression: Detected	TS5_polar trophectoderm	671	1.60768e-07	0.00150109	2.23709e-06	2.68477	13.7814	37	0.00192129	0.00515823	998	0.00111217	1	0.0104051	3.48532	2.00842	7	11	0.00212508	0.636364
MGI Expression: Detected	TS21_forelimb mesenchyme	683	1.97068e-07	0.00184002	2.69403e-06	2.21308	23.9486	53	0.00333871	0.00738882	1019	0.00125013	1	0.0114548	2.73846	3.65168	10	20	0.00303582	0.5
MGI Expression: Detected	TS26_handplate	714	2.25499e-07	0.00210549	2.94886e-06	2.8335	11.6464	33	0.00162364	0.00460059	1450	0.00734501	1	0.0472968	2.98741	2.00842	6	11	0.00182149	0.545454
MGI Expression: Detected	TS8_extraembryonic ectoderm	717	2.35062e-07	0.00219477	3.06105e-06	2.07014	29.4666	61	0.00410799	0.00850411	1030	0.00130524	1	0.0118321	2.37333	5.47752	13	30	0.00394657	0.433333
MGI Expression: Detected	TS21_anterior abdominal wall	740	3.41965e-07	0.00319292	4.31476e-06	2.88965	10.7279	31	0.0014956	0.00432176	1420	0.00693209	1	0.0455809	3.42308	1.46067	5	8	0.00151791	0.625
MGI Expression: Detected	TS16_yolk sac	742	3.51071e-07	0.00327795	4.41772e-06	2.3971	17.9383	43	0.00250082	0.0059947	1338	0.00551158	1	0.0384616	1.95605	7.66853	15	42	0.00455373	0.357143
MGI Expression: Detected	TS13_blood vessel	745	3.53168e-07	0.00329753	4.42622e-06	2.22793	22.4424	50	0.00312873	0.00697058	1479	0.00787477	1	0.0497138	2.34726	3.83427	9	21	0.00273224	0.428571
MGI Expression: Detected	TS20_atrio-ventricular canal	748	3.62639e-07	0.00338596	4.52668e-06	2.34031	19.2282	45	0.00268063	0.00627353	753	0.000171244	1	0.00212338	4.25983	1.64326	7	9	0.00212508	0.777778
MGI Expression: Detected	TS12_splanchnopleure	767	4.38036e-07	0.00408995	5.33239e-06	2.29907	20.0081	46	0.00278937	0.00641294	1136	0.00231431	1	0.0190217	2.92103	2.73876	8	15	0.00242866	0.533333
MGI Expression: Detected	TS20_digit mesenchyme	827	9.86749e-07	0.00921328	1.11406e-05	3.15243	7.93038	25	0.00110559	0.00348529	1362	0.00608227	1	0.0416961	5.47693	0.547752	3	3	0.000910747	1
MGI Expression: Detected	TS12_future prosencephalon floor plate	832	1.04973e-06	0.00980131	1.17804e-05	2.73584	11.331	31	0.00157968	0.00432176	1420	0.00693209	1	0.0455809	3.42308	1.46067	5	8	0.00151791	0.625
MGI Expression: Detected	TS19_inner ear mesenchyme	849	1.55009e-06	0.0144732	1.70474e-05	3.36245	6.54285	22	0.00091215	0.00306706	994	0.0011097	1	0.0104238	5.47693	0.730337	4	4	0.00121433	1
MGI Expression: Detected	TS25_pineal gland	869	1.90247e-06	0.0177634	2.04412e-05	3.56728	5.60652	20	0.000781614	0.00278823	1362	0.00608227	1	0.0416961	5.47693	0.547752	3	3	0.000910747	1
MGI Expression: Detected	TS19_visceral pericardium	876	2.04411e-06	0.0190858	2.17875e-05	3.41979	6.14073	21	0.00085609	0.00292764	1292	0.00473884	1	0.0342466	4.38154	0.912921	4	5	0.00121433	0.8
MGI Expression: Detected	TS17_oesophagus	878	2.08535e-06	0.0194709	2.21764e-05	2.00991	27.3644	55	0.00381492	0.00766764	1382	0.00618676	1	0.0417987	2.57738	3.10393	8	17	0.00242866	0.470588
MGI Expression: Detected	TS17_2nd arch branchial pouch	894	2.57168e-06	0.0240118	2.68588e-05	2.52669	13.0606	33	0.0018208	0.00460059	1252	0.00410763	1	0.0306333	2.94911	2.37359	7	13	0.00212508	0.538462
MGI Expression: Detected	TS15_tracheal diverticulum	906	2.91071e-06	0.0271773	2.9997e-05	2.33547	16.2708	38	0.00226834	0.00529764	942	0.000736265	1	0.00729778	4.1077	1.46067	6	8	0.00182149	0.75
MGI Expression: Detected	TS15_laryngo-tracheal groove	928	3.8423e-06	0.0358756	3.86591e-05	2.30665	16.4741	38	0.00229669	0.00529764	1088	0.00186631	1	0.0160163	3.65129	1.64326	6	9	0.00182149	0.666667
MGI Expression: Detected	TS16_arterial system	949	4.957e-06	0.0462835	4.87708e-05	2.15484	19.9551	43	0.00278197	0.0059947	1382	0.00618676	1	0.0417987	2.57738	3.10393	8	17	0.00242866	0.470588
MGI Expression: Detected	TS28_maturing renal corpuscle visceral epithelium	1042	1.13494e-05	0.105969	0.000101698	3.40119	5.29226	18	0.000737803	0.00250941	1362	0.00608227	1	0.0416961	5.47693	0.547752	3	3	0.000910747	1
MGI Expression: Detected	TS15_respiratory tract	1116	2.34541e-05	0.218991	0.000196228	2.12138	17.9129	38	0.00249726	0.00529764	1235	0.00394528	1	0.0298276	3.28616	1.82584	6	10	0.00182149	0.6
MGI Expression: Detected	TS26_ileum	1122	2.4567e-05	0.229382	0.00020444	2.14126	17.2796	37	0.00240897	0.00515823	1331	0.00535644	1	0.0375756	2.46462	3.65168	9	20	0.00273224	0.45
MGI Expression: Detected	TS22_upper jaw molar mesenchyme	1124	2.49145e-05	0.232627	0.000206964	2.40074	12.0796	29	0.00168404	0.00404294	1235	0.00394528	1	0.0298276	3.28616	1.82584	6	10	0.00182149	0.6
MGI Expression: Detected	TS25_tongue epithelium	1138	2.85915e-05	0.266959	0.000234586	3.29836	5.15408	17	0.000718539	0.00237	1362	0.00608227	1	0.0416961	5.47693	0.547752	3	3	0.000910747	1
MGI Expression: Detected	TS22_renal tubule	1148	3.23181e-05	0.301754	0.000262852	2.08894	18.1911	38	0.00253605	0.00529764	1183	0.00306986	1	0.0242293	2.48951	4.01685	10	22	0.00303582	0.454545
MGI Expression: Detected	TS14_atrio-ventricular canal	1177	4.03681e-05	0.376917	0.000320235	2.22794	14.3631	32	0.00200238	0.00446117	621	3.69114e-05	0.344642	0.000554978	5.47693	1.0955	6	6	0.00182149	1
MGI Expression: Detected	TS22_lens anterior epithelium	1211	4.99576e-05	0.466454	0.000385181	2.3064	12.5737	29	0.00175292	0.00404294	1450	0.00734501	1	0.0472968	2.98741	2.00842	6	11	0.00182149	0.545454
MGI Expression: Detected	TS24_vibrissa dermal component	1223	5.41544e-05	0.50564	0.000413442	2.47474	10.1021	25	0.00140835	0.00348529	1292	0.00473884	1	0.0342466	4.38154	0.912921	4	5	0.00121433	0.8
MGI Expression: Detected	TS22_hindlimb phalanx cartilage condensation	1251	7.21224e-05	0.673407	0.000538295	2.02961	18.2301	37	0.00254149	0.00515823	998	0.00111217	1	0.0104051	3.48532	2.00842	7	11	0.00212508	0.636364
MGI Expression: Detected	TS16_trunk sclerotome	1252	7.25914e-05	0.677786	0.000541362	2.2209	13.508	30	0.00188317	0.00418235	1088	0.00186631	1	0.0160163	3.65129	1.64326	6	9	0.00182149	0.666667
MGI Expression: Detected	TS28_modiolus	1269	8.08815e-05	0.75519	0.000595107	2.11573	15.5974	33	0.00217446	0.00460059	1252	0.00410763	1	0.0306333	2.94911	2.37359	7	13	0.00212508	0.538462
MGI Expression: Detected	TS28_osseus cochlea	1303	0.000100802	0.941189	0.000722325	2.09021	15.7879	33	0.00220102	0.00460059	1412	0.00693031	1	0.0458274	2.73846	2.55618	7	14	0.00212508	0.5
MGI Expression: Detected	TS20_myocoele	1331	0.000116589	1	0.000817876	3.05265	5.24135	16	0.000730706	0.00223059	1292	0.00473884	1	0.0342466	4.38154	0.912921	4	5	0.00121433	0.8
MGI Expression: Detected	TS28_visceral epithelium of mature renal corpuscle	1416	0.000213962	1	0.00141085	2.60498	7.29373	19	0.00101683	0.00264882	1292	0.00473884	1	0.0342466	4.38154	0.912921	4	5	0.00121433	0.8
MGI Expression: Detected	TS14_intraembryonic coelom	1469	0.00030444	1	0.00193503	2.60818	6.90137	18	0.000962131	0.00250941	1292	0.00473884	1	0.0342466	4.38154	0.912921	4	5	0.00121433	0.8
MGI Expression: Detected	TS22_metacarpus cartilage condensation	1540	0.000512998	1	0.0031103	2.20608	10.4257	23	0.00145347	0.00320647	1088	0.00186631	1	0.0160163	3.65129	1.64326	6	9	0.00182149	0.666667
MGI Expression: Detected	TS18_3rd arch branchial pouch	1749	0.00141576	1	0.00755798	2.00462	11.9723	24	0.00166908	0.00334588	979	0.00102992	1	0.0098226	4.56411	1.0955	5	6	0.00151791	0.833333
MGI Expression: Detected	TS25_spongiotrophoblast	1759	0.00148136	1	0.00786326	2.99465	3.67322	11	0.00051209	0.00153353	1362	0.00608227	1	0.0416961	5.47693	0.547752	3	3	0.000910747	1
MGI Expression: Detected	TS28_kidney epithelium	1940	0.00348321	1	0.0167643	2.26509	6.62225	15	0.000923218	0.00209117	1179	0.0030597	1	0.024231	3.91209	1.27809	5	7	0.00151791	0.714286
MGI Expression: Detected	TS26_thyroid gland lobe	2065	0.00607894	1	0.0274863	2.6121	3.82834	10	0.000533715	0.00139412	994	0.0011097	1	0.0104238	5.47693	0.730337	4	4	0.00121433	1
MGI Expression: Detected	TS26_duodenum epithelium	2265	0.0120905	1	0.0498405	2.3491	4.25696	10	0.000593469	0.00139412	1292	0.00473884	1	0.0342466	4.38154	0.912921	4	5	0.00121433	0.8
MSigDB Perturbation	Genes encoding substrates of IkappaB kinase (IKK) complex.	2	8.24444e-35	2.77343e-31	1.38672e-31	4.73513	20.6964	98	0.00288532	0.0136623	418	0.00535644	1	0.0431078	2.46462	3.65168	9	20	0.00273224	0.45
MSigDB Perturbation	Genes down-regulated in HT1080 cells (fibrosarcoma) by treatment with interferon alpha for 6 h.	7	2.5937e-27	8.72522e-24	1.24646e-24	8.61249	5.34108	46	0.000744609	0.00641294	407	0.00473884	1	0.0391682	4.38154	0.912921	4	5	0.00121433	0.8
MSigDB Perturbation	Genes up-regulated both in group C and D of tumors arising from overexpression of BCL2L1 and MYC [GeneID=598;4609] in plasma cells.	10	1.40753e-26	4.73494e-23	4.73494e-24	2.21322	101.662	225	0.0141729	0.0313676	156	0.000203597	0.684899	0.00439038	1.70393	24.6489	42	135	0.0127505	0.311111
MSigDB Perturbation	Genes down-regulated in ITNK cells (T-lymphocyte progenitors (DN3 cells) reprogrammed to natural killer (NK) cells by ablation of BCL11B [GeneID=64919] gene), compared to the parental DN3 cells.	27	2.73185e-18	9.18994e-15	3.40368e-16	2.0936	81.6776	171	0.0113868	0.0238394	77	1.70255e-05	0.0572738	0.000743816	1.92433	20.2668	39	111	0.0118397	0.351351
MSigDB Perturbation	Genes encoding IkappaB kinase (IKK) interacting proteins.	30	7.29773e-18	2.45496e-14	8.18318e-16	2.54698	43.581	111	0.0060757	0.0154747	241	0.000916182	1	0.0127885	1.98303	10.5899	21	58	0.00637523	0.362069
MSigDB Perturbation	Genes down-regulated synergistically in NB4 cells (acute promyelocytic leukemia, APL) by tretinoin and NSC682994 [PubChem=444795;388304].	46	9.92942e-16	3.34026e-12	7.26143e-14	4.00393	12.4877	50	0.00174094	0.00697058	322	0.00231431	1	0.0241781	2.92103	2.73876	8	15	0.00242866	0.533333
MSigDB Perturbation	Genes rapidly up-regulated in breast cancer cell cultures by estradiol [PubChem=5757].	47	1.51211e-15	5.08673e-12	1.08228e-13	2.06385	71.7107	148	0.00999731	0.0206329	67	8.83409e-06	0.0297179	0.00044355	2.33443	11.1376	26	61	0.00789314	0.426229
MSigDB Perturbation	Genes down-regulated in pilocytic astrocytoma compared to glioblastoma samples.	49	2.58863e-15	8.70816e-12	1.77718e-13	2.90224	25.8421	75	0.00360269	0.0104559	318	0.00223348	1	0.0236271	2.34726	5.11235	12	28	0.00364299	0.428571
MSigDB Perturbation	Up-regulated genes defining rejection of mammary carcinoma (MMC) tumors.	69	1.6092e-13	5.41335e-10	7.84543e-12	2.48792	34.1651	85	0.00476302	0.01185	138	0.000134156	0.4513	0.00327029	2.19077	10.0421	22	55	0.00667881	0.4
MSigDB Perturbation	Genes down-regulated in blister cells from patients with adverse drug reactions (ADR).	71	1.8662e-13	6.27788e-10	8.84209e-12	2.34371	40.534	95	0.00565091	0.0132441	171	0.00027474	0.924227	0.00540483	2.29267	7.85112	18	43	0.00546448	0.418605
MSigDB Perturbation	Early prostate development genes (up-regulated at 6 hr dihydrotestosterone [PubChem=10635]) which are also up-regulated in lower grade vs higher grade locally invasive prostate cancers.	80	7.32718e-13	2.46486e-09	3.08108e-11	4.27634	8.65226	37	0.00120623	0.00515823	407	0.00473884	1	0.0391682	4.38154	0.912921	4	5	0.00121433	0.8
MSigDB Perturbation	Genes up-regulated in preneoplastic mammary tissues and whose expression is maintained in tumors.	82	8.81083e-13	2.96396e-09	3.61459e-11	2.26715	42.344	96	0.00590325	0.0133835	261	0.00120259	1	0.0155	2.11609	8.0337	17	44	0.0051609	0.386364
MSigDB Perturbation	Genes down-regulated in HEK293 cells (embryo kidney) after knockdown of TUT1 [GeneID=64852] by RNAi.	85	1.09823e-12	3.69445e-09	4.34641e-11	2.45635	32.9757	81	0.0045972	0.0112923	338	0.00276771	1	0.0275461	1.98102	8.58145	17	47	0.0051609	0.361702
MSigDB Perturbation	Genes affected by epigenetic aberrations in prostate cancer.	121	7.80914e-11	2.627e-07	2.17107e-09	2.18457	39.367	86	0.00548822	0.0119894	185	0.000339111	1	0.00616632	2.5559	5.47752	14	30	0.00425015	0.466667
MSigDB Perturbation	Genes whose expression peaked at 480 min after stimulation of MCF10A cells with EGF [GeneID=1950].	154	3.66051e-10	1.2314e-06	7.99607e-09	2.1819	36.6654	80	0.00511158	0.0111529	153	0.000192311	0.646935	0.00422833	2.34726	7.66853	18	42	0.00546448	0.428571
MSigDB Perturbation	Selected genes with immunologic function which were reciprocally changed in evasion and tolerogenic tumor models.	163	5.48114e-10	1.84386e-06	1.1312e-08	3.02908	14.1957	43	0.00197905	0.0059947	272	0.00130524	1	0.0161428	2.37333	5.47752	13	30	0.00394657	0.433333
MSigDB Perturbation	Genes down-regulated by expression of HBV X protein (HBVgp3) [GeneID=944566] in SK-Hep-1 cells (hepatocellular carcinoma).	169	8.87015e-10	2.98392e-06	1.76563e-08	2.65251	19.6041	52	0.00273304	0.00724941	222	0.00071322	1	0.0108075	2.73846	4.01685	11	22	0.00333941	0.5
MSigDB Perturbation	Genes up-regulated in immunoglobulin light chain amyloidosis plasma cells (ALPC) compared to multiple myeloma (MM) cells.	178	1.30502e-09	4.3901e-06	2.46635e-08	2.40617	25.3515	61	0.00353429	0.00850411	382	0.00382275	1	0.0336642	2.31716	4.74719	11	26	0.00333941	0.423077
MSigDB Perturbation	Genes down-regulated in fibroblasts from MLL [GeneID=4297] knockout mice.	187	2.11598e-09	7.11816e-06	3.8065e-08	2.31875	27.601	64	0.0038479	0.00892235	373	0.0036337	1	0.0327715	2.15758	6.02528	13	33	0.00394657	0.393939
MSigDB Perturbation	Growth factor signaling components up-regulated in hepatocellular carcinoma (HCC).	207	5.3533e-09	1.80085e-05	8.69976e-08	2.0721	37.643	78	0.00524788	0.0108741	144	0.000140284	0.471916	0.00327719	2.98741	4.01685	12	22	0.00364299	0.545454
MSigDB Perturbation	Genes up-regulated by expression of GAB2 [GeneID=9846] in K562 cells (chronic myeloid leukemia (CML) cell line with p210 BCR-ABL [GeneID=613;25]).	236	1.46965e-08	4.9439e-05	2.09487e-07	2.30228	25.1925	58	0.00351212	0.00808588	202	0.000515108	1	0.00857833	2.47345	5.66011	14	31	0.00425015	0.451613
MSigDB Perturbation	Genes up-regulated in early primary breast tumors expressing ESR1 [GeneID=2099] vs the ESR1 negative ones.	241	1.95009e-08	6.5601e-05	2.72203e-07	2.22966	27.3585	61	0.00381409	0.00850411	444	0.00653242	1	0.0494934	2.03429	6.39044	13	35	0.00394657	0.371429
MSigDB Perturbation	Genes up-regulated in MCF-7 cells (breast cancer) in response to growth medium from L3T3-L1 cells (differentiated to pre-adipocytes).	254	2.54213e-08	8.55174e-05	3.36682e-07	2.8485	13.3404	38	0.0018598	0.00529764	197	0.000480326	1	0.00820212	3.83385	1.82584	7	10	0.00212508	0.7
MSigDB Perturbation	Transcription factors expressed in progenitors of exocrine pancreatic cells.	274	6.29759e-08	0.000211851	7.73179e-07	2.36437	21.1473	50	0.00294818	0.00697058	253	0.00111217	1	0.0147879	3.48532	2.00842	7	11	0.00212508	0.636364
MSigDB Perturbation	Genes showing frequent DNA methylation and which are silenced in adult cancers but remain unmethylated in embryonic carcinoma and embryonic stem (ES) cells.	300	1.08327e-07	0.000364412	1.21471e-06	2.05083	32.1822	66	0.00448657	0.00920117	113	8.10437e-05	0.272631	0.00241266	2.83989	4.92977	14	27	0.00425015	0.518518
MSigDB Perturbation	Genes down-regulated in HCT8/S11 cells (colon cancer) which lack DCC [GeneID=9423] and stably express NTN1 [GeneID=1630].	304	1.15212e-07	0.000387574	1.27492e-06	2.06002	31.5531	65	0.00439887	0.00906176	94	4.49637e-05	0.151258	0.00160913	2.73846	5.84269	16	32	0.00485732	0.5
MSigDB Perturbation	Genes up-regulated during differentiation of immature to mature B lymphocyte.	336	2.46185e-07	0.000828168	2.46479e-06	2.05343	30.1934	62	0.00420932	0.00864352	218	0.000645056	1	0.00995398	2.21685	7.66853	17	42	0.0051609	0.404762
MSigDB Perturbation	Genes up-regulated in hES cells (human embryonic stem cells) after treatment with the ALK [GeneID=238] inhibitor SB-431542 [PubChem=4521392].	643	0.000109109	0.367042	0.000570827	2.46796	9.31945	23	0.00129924	0.00320647	407	0.00473884	1	0.0391682	4.38154	0.912921	4	5	0.00121433	0.8
MSigDB Perturbation	Amplification hot spot 7: colocalized fragile sites and cancer genes in the 3q26.3-q29 region.	958	0.00305524	1	0.0107284	2.06463	9.2026	19	0.00128295	0.00264882	353	0.0030597	1	0.0291581	3.91209	1.27809	5	7	0.00151791	0.714286
MSigDB miRNA Motifs	Targets of MicroRNA TCGATGG,MIR-213	34	0.000254196	0.0561774	0.00165228	2.32357	9.89854	23	0.00137997	0.00320647	72	0.00473884	1	0.0145456	4.38154	0.912921	4	5	0.00121433	0.8
MSigDB Immunologic Signatures	Genes down-regulated in comparison of CD4- [GeneID=920] CD8- thymocytes versus CD4- [GeneID=920] CD8+ thymocytes.	2	5.71177e-27	1.09095e-23	5.45474e-24	2.07644	127.141	264	0.0177249	0.0368047	50	0.000784486	1	0.0299674	1.51978	34.8736	53	191	0.0160899	0.277487
