# Supplementary material for: Obligatory and facilitative allelic variation in the DNA methylome within common disease-associated loci
Source: Nat Commun. 2018 Jan 2;9:8. doi: 10.1038/s41467-017-01586-1 (PMC5750212; doi:10.1038/s41467-017-01586-1)
Supplement: Supplementary file 10 — Supplementary Data 7 [file 41467_2017_1586_MOESM10_ESM.xlsx]

## Sheet: Supplementary Data 7
# Supplementary Data 7: Multiple Disease Category GWAS LD Blocks with HSM peaks
chr1	8348946	8983768	Neurological_behavioral;Miscellaneous;Quantitative_traits
chr1	9975200	10585315	Hematological_parameters;Autoimmune_disease;Cancer
chr1	11824132	11932704	Cardiovascular;Serum_metabolites
chr1	16380487	16804683	Neurological_behavioral;Serum_metabolites
chr1	16808693	17429185	Autoimmune_disease;Kidney_lung_liver;Quantitative_traits
chr1	17680425	17873294	Cancer;Viral_disease
chr1	22346008	22493018	Miscellaneous;Cancer
chr1	22680516	22735906	Radiographic_parameters;Autoimmune_disease
chr1	25473289	25908241	Hematological_parameters;Serum_metabolites
chr1	39908505	40161013	Serum_metabolites;Aging
chr1	50824858	52264064	Neurological_behavioral;Cardiovascular;Autoimmune_disease
chr1	55495994	55496039	Cardiovascular;Serum_metabolites
chr1	55496038	55496131	Cardiovascular;Serum_metabolites
chr1	64105798	64165320	Diabetes;Serum_metabolites
chr1	67596371	67761365	Parasitic_bacterial_disease;Autoimmune_disease
chr1	70279605	70944489	Neurological_behavioral;Drug_metabolism
chr1	75672133	76476248	Aging;Serum_metabolites
chr1	92241032	94207592	Autoimmune_disease;Neurological_behavioral
chr1	96605174	97454434	Quantitative_traits;Neurological_behavioral
chr1	101212431	101621046	Autoimmune_disease;Drug_metabolism
chr1	109814879	109822166	Serum_metabolites;Cardiovascular;Drug_metabolism
chr1	109822165	109822404	Cardiovascular;Serum_metabolites
chr1	111237338	111737916	Neurological_behavioral;Viral_disease;Serum_metabolites
chr1	112928035	113348570	Cardiovascular;Neurological_behavioral
chr1	113822296	114555118	Autoimmune_disease;Diabetes
chr1	150160141	151338570	Cancer;Serum_metabolites
chr1	152143449	152453669	Miscellaneous;Neurological_behavioral
chr1	152454254	152536760	Quantitative_traits;Autoimmune_disease
chr1	152537154	152709896	Drug_metabolism;Autoimmune_disease
chr1	153337147	154691445	Aging;Neurological_behavioral;Serum_metabolites;Autoimmune_disease;Kidney_lung_liver
chr1	154811419	156204653	Cardiovascular;Serum_metabolites;Neurological_behavioral;Aging
chr1	157540953	157813753	Autoimmune_disease;Diabetes
chr1	158380733	158726803	Serum_metabolites;Hematological_parameters
chr1	159131569	159581387	Serum_metabolites;Hematological_parameters
chr1	159583345	159732811	Serum_metabolites;Cancer;Miscellaneous
chr1	165285369	165428768	Aging;Neurological_behavioral;Viral_disease
chr1	169087786	169161515	Cardiovascular;Serum_metabolites
chr1	169161514	169521849	Serum_metabolites;Cardiovascular
chr1	169579752	169647037	Serum_metabolites;Aging
chr1	177839611	177936481	Aging;Quantitative_traits
chr1	183075731	183192928	Serum_metabolites;Autoimmune_disease
chr1	196179073	197310096	Aging;Kidney_lung_liver;Parasitic_bacterial_disease;Cancer
chr1	200665976	200861595	Cardiovascular;Neurological_behavioral
chr1	205486242	205811413	Hematological_parameters;Aging
chr1	206932450	206989067	Autoimmune_disease;Diabetes
chr1	207677874	207806989	Aging;Hematological_parameters
chr1	207807822	207876577	Hematological_parameters;Serum_metabolites
chr1	222072848	222228891	Cancer;Aging
chr1	222229419	223632045	Miscellaneous;Cardiovascular
chr1	228943743	229074968	Miscellaneous;Cancer
chr1	231320919	231863204	Neurological_behavioral;Aging
chr1	243100370	244025018	Neurological_behavioral;Cardiovascular
chr1	247622939	247709215	Hematological_parameters;Cancer
chr2	603087	653848	Aging;Quantitative_traits
chr2	21143041	21451176	Serum_metabolites;Cardiovascular;Drug_metabolism
chr2	23869646	24566490	Cardiovascular;Serum_metabolites;Neurological_behavioral
chr2	24687350	25486770	Diabetes;Quantitative_traits
chr2	25487657	25894965	Autoimmune_disease;Cancer;Serum_metabolites
chr2	27388496	28485444	Serum_metabolites;Autoimmune_disease
chr2	43448657	43615434	Miscellaneous;Cancer;Quantitative_traits
chr2	43615433	44048346	Miscellaneous;Hematological_parameters;Autoimmune_disease
chr2	55987067	56161538	Aging;Quantitative_traits
chr2	59273650	59744856	Miscellaneous;Quantitative_traits;Cancer
chr2	60532801	60586820	Drug_metabolism;Diabetes
chr2	60586819	60727629	Hematological_parameters;Cardiovascular
chr2	60727628	62042252	Neurological_behavioral;Cancer;Autoimmune_disease;Parasitic_bacterial_disease
chr2	62724101	64594842	Cancer;Serum_metabolites;Autoimmune_disease
chr2	66726216	66791404	Cardiovascular;Neurological_behavioral
chr2	67871059	67982191	Neurological_behavioral;Drug_metabolism
chr2	68509336	68661542	Serum_metabolites;Autoimmune_disease
chr2	81638921	82208620	Aging;Serum_metabolites
chr2	85518273	85890293	Serum_metabolites;Cancer
chr2	88737224	89152368	Aging;Quantitative_traits
chr2	89154798	98339236	Neurological_behavioral;Miscellaneous
chr2	100545934	100954191	Autoimmune_disease;Diabetes
chr2	102855297	103094323	Autoimmune_disease;Hematological_parameters
chr2	111637870	111856773	Cancer;Hematological_parameters
chr2	111904369	112028980	Serum_metabolites;Autoimmune_disease
chr2	127927989	128404998	Miscellaneous;Serum_metabolites
chr2	135756377	136787402	Miscellaneous;Serum_metabolites
chr2	161080232	161424605	Diabetes;Aging
chr2	165497424	165632858	Diabetes;Quantitative_traits;Drug_metabolism
chr2	176741670	177073853	Serum_metabolites;Cancer
chr2	199687131	201333001	Autoimmune_disease;Aging;Drug_metabolism;Miscellaneous
chr2	202862778	204444331	Neurological_behavioral;Cardiovascular;Quantitative_traits;Serum_metabolites
chr2	204688431	204814676	Autoimmune_disease;Miscellaneous;Diabetes
chr2	217857281	217942715	Quantitative_traits;Cancer
chr2	227020652	227123086	Diabetes;Cardiovascular;Quantitative_traits
chr2	231080559	231234020	Cancer;Autoimmune_disease
chr2	234143061	234622110	Autoimmune_disease;Serum_metabolites;Viral_disease;Cancer;Neurological_behavioral
chr2	234738174	234874402	Aging;Neurological_behavioral
chr2	241456296	241558936	Hematological_parameters;Neurological_behavioral
chr3	12026671	12859500	Hematological_parameters;Diabetes;Cardiovascular
chr3	25520564	25626125	Kidney_lung_liver;Quantitative_traits
chr3	27037727	27610772	Cancer;Cardiovascular
chr3	33014691	33254042	Autoimmune_disease;Cancer
chr3	36833882	37515533	Neurological_behavioral;Aging
chr3	46273765	46657162	Quantitative_traits;Autoimmune_disease;Viral_disease
chr3	46702694	50748598	Cardiovascular;Aging;Autoimmune_disease;Miscellaneous
chr3	52217087	53175017	Quantitative_traits;Neurological_behavioral
chr3	64642699	64829480	Quantitative_traits;Diabetes
chr3	101675948	101808379	Autoimmune_disease;Quantitative_traits
chr3	122869040	123131254	Serum_metabolites;Quantitative_traits
chr3	127710473	128184416	Aging;Cancer
chr3	128196499	129069945	Hematological_parameters;Quantitative_traits
chr3	137771151	138594644	Aging;Cardiovascular
chr3	141030542	141338641	Quantitative_traits;Cancer
chr3	156352754	156789192	Cancer;Autoimmune_disease
chr3	156794118	157120029	Quantitative_traits;Diabetes
chr3	169099956	169190907	Cardiovascular;Serum_metabolites
chr3	170378408	170769171	Aging;Serum_metabolites
chr3	182427686	183109003	Aging;Neurological_behavioral
chr3	185101977	185548683	Diabetes;Quantitative_traits
chr3	185565722	185711599	Neurological_behavioral;Aging
chr3	186600419	186682227	Drug_metabolism;Diabetes
chr3	188070949	188138332	Autoimmune_disease;Miscellaneous
chr3	189226080	189392029	Neurological_behavioral;Cancer
chr3	194769772	195854522	Cancer;Hematological_parameters
chr4	691025	1524662	Aging;Miscellaneous
chr4	9912100	10153051	Serum_metabolites;Aging;Cardiovascular
chr4	10153202	10416360	Radiographic_parameters;Cardiovascular
chr4	26027796	26126576	Diabetes;Autoimmune_disease
chr4	47707641	53414666	Viral_disease;Serum_metabolites
chr4	54960781	55164866	Miscellaneous;Quantitative_traits
chr4	55205426	55428220	Quantitative_traits;Hematological_parameters
chr4	57637950	57928451	Aging;Drug_metabolism
chr4	77132556	77439979	Aging;Serum_metabolites;Autoimmune_disease
chr4	87752908	88553414	Serum_metabolites;Hematological_parameters
chr4	88757454	89029252	Radiographic_parameters;Drug_metabolism
chr4	89748844	90125874	Kidney_lung_liver;Drug_metabolism
chr4	100243931	100292765	Neurological_behavioral;Cancer
chr4	103558804	104374191	Autoimmune_disease;Cancer
chr4	105887762	106482185	Kidney_lung_liver;Cancer;Drug_metabolism
chr4	112555846	113122095	Miscellaneous;Cardiovascular
chr4	122982313	123564119	Autoimmune_disease;Diabetes;Aging;Miscellaneous
chr4	145227879	145708159	Kidney_lung_liver;Quantitative_traits
chr4	155273742	155362876	Serum_metabolites;Aging
chr4	155363795	155545072	Serum_metabolites;Cardiovascular
chr5	1232490	1356450	Cancer;Kidney_lung_liver;Hematological_parameters;Serum_metabolites
chr5	1837618	1912921	Cardiovascular;Cancer
chr5	3896379	4101370	Neurological_behavioral;Cardiovascular
chr5	25720301	26121701	Aging;Neurological_behavioral
chr5	32781403	32987956	Cardiovascular;Quantitative_traits
chr5	33945757	33968145	Cancer;Quantitative_traits
chr5	35800546	36153847	Autoimmune_disease;Drug_metabolism
chr5	43862693	45725052	Quantitative_traits;Cancer;Kidney_lung_liver
chr5	52177183	52233027	Serum_metabolites;Kidney_lung_liver
chr5	74242001	75123064	Serum_metabolites;Quantitative_traits
chr5	78272941	78859010	Serum_metabolites;Quantitative_traits;Neurological_behavioral
chr5	88069617	88889955	Cardiovascular;Hematological_parameters;Quantitative_traits;Radiographic_parameters
chr5	96079401	96198202	Autoimmune_disease;Neurological_behavioral
chr5	104848604	105064682	Drug_metabolism;Neurological_behavioral
chr5	109610218	110400507	Cardiovascular;Autoimmune_disease
chr5	110402754	110491712	Autoimmune_disease;Hematological_parameters
chr5	122647810	123133538	Quantitative_traits;Aging
chr5	124318269	124436615	Quantitative_traits;Miscellaneous
chr5	130378026	132004756	Quantitative_traits;Autoimmune_disease;Serum_metabolites;Hematological_parameters
chr5	133417247	133905829	Autoimmune_disease;Aging
chr5	134329462	134562214	Quantitative_traits;Autoimmune_disease;Viral_disease
chr5	155617680	156513344	Quantitative_traits;Serum_metabolites
chr5	156629075	157192635	Kidney_lung_liver;Neurological_behavioral
chr5	158502727	158824979	Hematological_parameters;Autoimmune_disease
chr5	172870588	173004206	Serum_metabolites;Quantitative_traits
chr5	173260596	173416234	Autoimmune_disease;Quantitative_traits
chr5	176506730	177390075	Autoimmune_disease;Serum_metabolites;Drug_metabolism
chr6	380788	465937	Autoimmune_disease;Quantitative_traits;Aging;Cancer
chr6	471434	494314	Cancer;Quantitative_traits
chr6	7082632	7328580	Serum_metabolites;Aging
chr6	10846075	11086023	Aging;Serum_metabolites
chr6	20481677	20728731	Diabetes;Cancer;Autoimmune_disease
chr6	24397844	24582862	Serum_metabolites;Miscellaneous
chr6	25486027	25664679	Serum_metabolites;Hematological_parameters
chr6	25685246	26338697	Cardiovascular;Serum_metabolites;Hematological_parameters;Quantitative_traits
chr6	26341300	28033039	Serum_metabolites;Neurological_behavioral
chr6	29679601	29965913	Autoimmune_disease;Drug_metabolism;Serum_metabolites
chr6	29969972	30113417	Autoimmune_disease;Cardiovascular
chr6	31106892	31243971	Drug_metabolism;Autoimmune_disease;Hematological_parameters
chr6	31275245	31435119	Autoimmune_disease;Cancer
chr6	31449829	31568469	Kidney_lung_liver;Parasitic_bacterial_disease;Hematological_parameters;Autoimmune_disease
chr6	31572332	32190028	Cardiovascular;Autoimmune_disease;Viral_disease;Serum_metabolites
chr6	32339839	32359643	Miscellaneous;Autoimmune_disease
chr6	32384800	32681631	Viral_disease;Autoimmune_disease;Miscellaneous;Cancer;Drug_metabolism;Diabetes;Kidney_lung_liver;Cardiovascular;Serum_metabolites
chr6	32714142	32739312	Autoimmune_disease;Viral_disease
chr6	33025173	33053252	Viral_disease;Autoimmune_disease
chr6	33055537	33098051	Autoimmune_disease;Kidney_lung_liver
chr6	33506564	33817929	Hematological_parameters;Cancer;Autoimmune_disease;Quantitative_traits;Serum_metabolites
chr6	34708849	35452346	Neurological_behavioral;Cardiovascular;Quantitative_traits;Drug_metabolism
chr6	43802562	43829941	Serum_metabolites;Diabetes;Aging
chr6	50622849	50940888	Serum_metabolites;Quantitative_traits
chr6	50940887	51170487	Cardiovascular;Quantitative_traits
chr6	71753732	72291068	Hematological_parameters;Aging
chr6	90806834	91021865	Autoimmune_disease;Diabetes
chr6	105054946	105552470	Serum_metabolites;Aging;Quantitative_traits
chr6	109651219	110255466	Quantitative_traits;Drug_metabolism;Hematological_parameters
chr6	118527887	119027955	Cardiovascular;Cancer
chr6	126622536	127532381	Diabetes;Quantitative_traits;Aging;Radiographic_parameters;Serum_metabolites
chr6	135272355	135538639	Hematological_parameters;Cardiovascular;Autoimmune_disease
chr6	135624103	136223236	Autoimmune_disease;Serum_metabolites
chr6	142635024	142866387	Quantitative_traits;Kidney_lung_liver;Hematological_parameters
chr6	149338636	149610339	Diabetes;Hematological_parameters
chr6	151765355	151910904	Radiographic_parameters;Cancer
chr6	151914112	152006581	Cancer;Radiographic_parameters
chr6	152104550	152199931	Quantitative_traits;Neurological_behavioral
chr6	160699115	161123771	Serum_metabolites;Hematological_parameters;Viral_disease;Cancer
chr6	167347293	167407544	Miscellaneous;Autoimmune_disease
chr7	2739016	2930621	Quantitative_traits;Autoimmune_disease
chr7	20786331	21066684	Neurological_behavioral;Cancer
chr7	25803323	25908234	Quantitative_traits;Miscellaneous
chr7	28039915	28259233	Diabetes;Quantitative_traits
chr7	41441443	41507949	Aging;Quantitative_traits
chr7	50256746	50363033	Autoimmune_disease;Aging
chr7	50418948	50694959	Hematological_parameters;Cancer;Parasitic_bacterial_disease;Autoimmune_disease
chr7	72809998	73133241	Drug_metabolism;Serum_metabolites
chr7	92063499	92530918	Autoimmune_disease;Quantitative_traits;Hematological_parameters
chr7	98721688	99365083	Autoimmune_disease;Serum_metabolites;Quantitative_traits
chr7	99365450	100525805	Serum_metabolites;Hematological_parameters;Cardiovascular
chr7	106468367	106783164	Aging;Drug_metabolism
chr7	106784208	107305115	Aging;Cardiovascular
chr7	115516952	116226422	Miscellaneous;Cardiovascular
chr7	128711698	129416352	Autoimmune_disease;Parasitic_bacterial_disease
chr7	149118534	149363363	Aging;Autoimmune_disease
chr7	151403128	151415672	Kidney_lung_liver;Hematological_parameters
chr8	6232008	6352358	Drug_metabolism;Viral_disease
chr8	9538999	10068397	Quantitative_traits;Neurological_behavioral
chr8	18213873	18291590	Serum_metabolites;Cancer
chr8	19811483	19870126	Diabetes;Serum_metabolites;Cardiovascular
chr8	32120187	32448731	Aging;Miscellaneous
chr8	55406066	55472052	Cardiovascular;Parasitic_bacterial_disease
chr8	78016747	78497950	Aging;Quantitative_traits
chr8	101686131	101857822	Serum_metabolites;Viral_disease
chr8	106512480	106593558	Hematological_parameters;Serum_metabolites
chr8	118182049	118236971	Diabetes;Serum_metabolites
chr8	119777498	120001663	Radiographic_parameters;Diabetes;Aging
chr8	126445898	126544973	Serum_metabolites;Drug_metabolism;Autoimmune_disease
chr8	128468082	128545383	Cancer;Drug_metabolism
chr8	129142972	129224599	Cancer;Autoimmune_disease
chr8	129533645	129592794	Cancer;Autoimmune_disease
chr8	130502240	130693402	Hematological_parameters;Cancer
chr8	130706300	131025959	Quantitative_traits;Serum_metabolites
chr8	135570934	135649548	Aging;Quantitative_traits
chr9	4242463	4295880	Serum_metabolites;Diabetes
chr9	4944088	5273896	Autoimmune_disease;Miscellaneous
chr9	12499424	12780295	Neurological_behavioral;Quantitative_traits
chr9	16844948	16915028	Quantitative_traits;Cancer
chr9	21675544	21936381	Miscellaneous;Cancer
chr9	21952925	22125503	Hematological_parameters;Quantitative_traits;Diabetes;Cardiovascular;Cancer;Miscellaneous
chr9	27469572	27599607	Drug_metabolism;Cardiovascular;Aging
chr9	81881141	81956349	Neurological_behavioral;Diabetes
chr9	98135078	98313032	Kidney_lung_liver;Quantitative_traits
chr9	100532015	100868532	Serum_metabolites;Cancer;Cardiovascular
chr9	107648651	107672498	Serum_metabolites;Aging
chr9	117533577	117665379	Autoimmune_disease;Parasitic_bacterial_disease
chr9	126287415	126849799	Neurological_behavioral;Miscellaneous
chr9	136127600	136156067	Hematological_parameters;Serum_metabolites;Cardiovascular;Autoimmune_disease;Cancer
chr9	136156066	136485598	Serum_metabolites;Neurological_behavioral
chr9	139079642	139407932	Quantitative_traits;Autoimmune_disease
chr10	6030242	6183805	Diabetes;Miscellaneous;Autoimmune_disease
chr10	6389504	6407737	Diabetes;Autoimmune_disease
chr10	12095040	12338626	Kidney_lung_liver;Diabetes
chr10	17068885	17166823	Serum_metabolites;Aging
chr10	18350018	18481044	Drug_metabolism;Cardiovascular
chr10	18538658	18787821	Cardiovascular;Serum_metabolites
chr10	34530036	35876718	Cancer;Autoimmune_disease
chr10	48489540	49780499	Diabetes;Neurological_behavioral
chr10	49984301	50138755	Drug_metabolism;Cardiovascular;Autoimmune_disease
chr10	50908051	51563993	Cancer;Serum_metabolites
chr10	59893876	60139066	Autoimmune_disease;Neurological_behavioral
chr10	64070218	64303351	Cancer;Miscellaneous
chr10	64847408	65400080	Hematological_parameters;Serum_metabolites
chr10	70467360	70989157	Neurological_behavioral;Diabetes
chr10	71089842	71132182	Serum_metabolites;Hematological_parameters
chr10	94200359	94498436	Diabetes;Autoimmune_disease;Serum_metabolites
chr10	95971320	96070132	Neurological_behavioral;Cardiovascular;Kidney_lung_liver
chr10	96070131	96853291	Cancer;Drug_metabolism;Serum_metabolites;Aging
chr10	104280536	105245352	Aging;Cardiovascular;Neurological_behavioral
chr10	105583165	105720022	Cardiovascular;Miscellaneous
chr10	114745809	114823426	Diabetes;Serum_metabolites
chr10	118521459	118890693	Cardiovascular;Miscellaneous
chr10	124015985	124234604	Quantitative_traits;Aging
chr11	1866371	2040997	Autoimmune_disease;Cancer
chr11	2070925	2234169	Diabetes;Cancer
chr11	2469914	2562501	Cardiovascular;Hematological_parameters
chr11	5249731	5322737	Cardiovascular;Hematological_parameters
chr11	8398846	8698328	Quantitative_traits;Aging
chr11	41721673	42243196	Cardiovascular;Diabetes
chr11	45913651	47441472	Aging;Autoimmune_disease;Radiographic_parameters;Serum_metabolites
chr11	47441471	56624971	Quantitative_traits;Serum_metabolites;Hematological_parameters
chr11	59620205	60105366	Serum_metabolites;Aging
chr11	61285952	61729063	Serum_metabolites;Autoimmune_disease;Hematological_parameters;Cardiovascular;Drug_metabolism
chr11	63802616	64219679	Neurological_behavioral;Aging;Miscellaneous;Autoimmune_disease;Parasitic_bacterial_disease
chr11	64590011	65570517	Quantitative_traits;Serum_metabolites
chr11	72333945	72894848	Serum_metabolites;Diabetes
chr11	76267116	76337528	Autoimmune_disease;Miscellaneous
chr11	84610693	85905467	Quantitative_traits;Aging
chr11	88392945	88787070	Quantitative_traits;Neurological_behavioral
chr11	88787069	89207903	Quantitative_traits;Cancer;Miscellaneous
chr11	89209984	90372303	Aging;Hematological_parameters
chr11	92667657	92727089	Serum_metabolites;Diabetes
chr11	103498953	103766744	Hematological_parameters;Cardiovascular
chr11	116462584	116646858	Viral_disease;Serum_metabolites;Autoimmune_disease;Diabetes
chr11	116646857	116833399	Serum_metabolites;Cardiovascular;Diabetes
chr11	116833678	117100594	Serum_metabolites;Cardiovascular
chr11	118134784	118746769	Neurological_behavioral;Cancer;Autoimmune_disease
chr11	126215818	126293285	Cardiovascular;Serum_metabolites
chr11	128189100	128351817	Aging;Autoimmune_disease
chr12	9821780	9911087	Diabetes;Autoimmune_disease
chr12	26440058	26532354	Cancer;Quantitative_traits
chr12	40563474	40805147	Autoimmune_disease;Aging
chr12	49153936	50165690	Neurological_behavioral;Cancer
chr12	50332197	51580707	Cancer;Diabetes
chr12	53602990	54091838	Radiographic_parameters;Quantitative_traits
chr12	56351936	56799557	Autoimmune_disease;Miscellaneous;Diabetes
chr12	56983251	57540751	Hematological_parameters;Aging;Serum_metabolites;Autoimmune_disease;Kidney_lung_liver;Neurological_behavioral;Cardiovascular
chr12	66163834	66303735	Diabetes;Quantitative_traits
chr12	89941548	90567732	Cardiovascular;Serum_metabolites;Quantitative_traits
chr12	102394482	102941078	Quantitative_traits;Serum_metabolites
chr12	110116509	111356598	Serum_metabolites;Neurological_behavioral
chr12	111358233	112615538	Neurological_behavioral;Serum_metabolites;Cardiovascular;Autoimmune_disease;Hematological_parameters;Cancer;Diabetes
chr12	112615781	113027507	Neurological_behavioral;Cancer;Serum_metabolites;Quantitative_traits;Cardiovascular;Hematological_parameters
chr12	113335730	113522774	Serum_metabolites;Neurological_behavioral
chr12	115472489	115556294	Serum_metabolites;Cardiovascular
chr12	121041727	121488519	Serum_metabolites;Diabetes;Cardiovascular
chr12	122153876	122478854	Hematological_parameters;Serum_metabolites
chr12	123153824	124249818	Aging;Hematological_parameters;Autoimmune_disease;Quantitative_traits
chr12	129291282	129429026	Autoimmune_disease;Quantitative_traits
chr12	131517650	131654237	Quantitative_traits;Cardiovascular
chr13	27957830	28111559	Quantitative_traits;Neurological_behavioral
chr13	36581176	36731120	Quantitative_traits;Cardiovascular
chr13	41070323	41772319	Quantitative_traits;Autoimmune_disease
chr13	42811584	43099648	Radiographic_parameters;Autoimmune_disease
chr13	51061931	51169537	Neurological_behavioral;Quantitative_traits
chr13	79243335	79468930	Neurological_behavioral;Drug_metabolism
chr13	80605355	80717156	Miscellaneous;Diabetes
chr13	95824102	95911113	Cancer;Hematological_parameters
chr14	23609915	23988477	Diabetes;Cardiovascular
chr14	58308297	58404237	Viral_disease;Neurological_behavioral;Kidney_lung_liver
chr14	65227582	65652100	Hematological_parameters;Quantitative_traits
chr14	65653625	65859968	Neurological_behavioral;Serum_metabolites
chr14	68726622	68815099	Autoimmune_disease;Quantitative_traits
chr14	69172879	69310512	Autoimmune_disease;Diabetes
chr14	78562393	78800188	Quantitative_traits;Neurological_behavioral
chr14	81001458	81578543	Autoimmune_disease;Quantitative_traits
chr14	98499457	98677602	Cardiovascular;Hematological_parameters
chr14	101122976	101243808	Diabetes;Hematological_parameters
chr14	101246900	101325294	Quantitative_traits;Diabetes
chr14	103388779	103615840	Cancer;Autoimmune_disease;Serum_metabolites;Hematological_parameters
chr15	26272630	26296762	Neurological_behavioral;Serum_metabolites
chr15	32994624	33084065	Cancer;Miscellaneous
chr15	37217526	37454159	Neurological_behavioral;Drug_metabolism
chr15	38816832	38997783	Diabetes;Neurological_behavioral
chr15	48688798	48989844	Cancer;Cardiovascular
chr15	49539932	50007261	Miscellaneous;Drug_metabolism
chr15	50712405	51646793	Aging;Quantitative_traits
chr15	58671833	58712817	Serum_metabolites;Aging;Cardiovascular
chr15	60851498	60984270	Serum_metabolites;Aging
chr15	62383088	62418186	Serum_metabolites;Diabetes
chr15	67441763	67467507	Autoimmune_disease;Cardiovascular
chr15	67469334	68597350	Aging;Neurological_behavioral;Quantitative_traits
chr15	69962736	70048854	Autoimmune_disease;Cardiovascular;Cancer
chr15	74010567	74241986	Neurological_behavioral;Cardiovascular
chr15	74550049	75936698	Drug_metabolism;Cardiovascular;Quantitative_traits
chr15	78711381	79258297	Kidney_lung_liver;Cancer;Cardiovascular;Neurological_behavioral;Diabetes
chr15	90351573	90450623	Diabetes;Neurological_behavioral
chr15	91441085	91580593	Neurological_behavioral;Diabetes
chr16	11017057	11464639	Autoimmune_disease;Diabetes
chr16	20346544	20408377	Miscellaneous;Kidney_lung_liver;Cardiovascular;Serum_metabolites
chr16	28295305	29032802	Autoimmune_disease;Diabetes;Quantitative_traits
chr16	29922987	31379355	Autoimmune_disease;Drug_metabolism
chr16	50466622	50844900	Parasitic_bacterial_disease;Autoimmune_disease
chr16	51322719	51538056	Neurological_behavioral;Quantitative_traits
chr16	52536347	52648731	Cancer;Neurological_behavioral
chr16	53797907	53845487	Quantitative_traits;Diabetes;Aging
chr16	56985554	57006590	Cardiovascular;Serum_metabolites;Diabetes;Aging
chr16	66398640	68820946	Serum_metabolites;Autoimmune_disease;Drug_metabolism;Cancer
chr16	68820945	69513835	Cancer;Neurological_behavioral
chr16	71170809	72774551	Neurological_behavioral;Serum_metabolites
chr16	72980647	73125231	Autoimmune_disease;Cardiovascular
chr16	75216239	75519917	Diabetes;Kidney_lung_liver
chr16	82637327	82666923	Cardiovascular;Serum_metabolites
chr17	1930359	2618181	Cardiovascular;Diabetes;Serum_metabolites
chr17	17695164	18851326	Aging;Cancer
chr17	21436012	25573815	Autoimmune_disease;Cancer
chr17	33825495	34066557	Neurological_behavioral;Hematological_parameters
chr17	36090395	36130337	Cancer;Serum_metabolites;Diabetes
chr17	37347328	38253228	Autoimmune_disease;Diabetes;Neurological_behavioral;Hematological_parameters
chr17	42982287	43459770	Cardiovascular;Quantitative_traits
chr17	44348325	44865439	Aging;Autoimmune_disease
chr17	45882884	46827435	Quantitative_traits;Cancer;Neurological_behavioral
chr17	47215492	47514039	Cardiovascular;Cancer
chr17	59448891	59498250	Serum_metabolites;Quantitative_traits
chr17	68257760	68516092	Autoimmune_disease;Cardiovascular
chr18	12773337	12923822	Autoimmune_disease;Diabetes;Serum_metabolites
chr18	20138105	20648724	Parasitic_bacterial_disease;Cardiovascular
chr18	20649835	21170860	Hematological_parameters;Neurological_behavioral;Quantitative_traits
chr18	29138928	29310974	Serum_metabolites;Aging
chr18	52828884	53477819	Diabetes;Neurological_behavioral;Aging
chr18	55915324	56135592	Serum_metabolites;Hematological_parameters
chr18	57728946	57913434	Diabetes;Quantitative_traits
chr18	60004252	60084646	Radiographic_parameters;Aging
chr19	10330011	10625796	Serum_metabolites;Autoimmune_disease
chr19	10634263	11256285	Serum_metabolites;Cardiovascular
chr19	19250144	19876112	Neurological_behavioral;Serum_metabolites
chr19	33031728	33634814	Serum_metabolites;Cancer
chr19	39549652	39757572	Diabetes;Viral_disease
chr19	41078219	41444875	Autoimmune_disease;Kidney_lung_liver;Neurological_behavioral
chr19	45357290	45523369	Serum_metabolites;Aging;Neurological_behavioral;Cardiovascular
chr19	45729274	46500294	Hematological_parameters;Neurological_behavioral;Serum_metabolites;Quantitative_traits;Cardiovascular
chr19	47146968	47328546	Cancer;Diabetes
chr19	47543107	47841947	Quantitative_traits;Autoimmune_disease
chr19	49095897	49259529	Serum_metabolites;Autoimmune_disease;Neurological_behavioral;Cardiovascular
chr19	49942431	50398939	Serum_metabolites;Neurological_behavioral
chr19	51334354	51375603	Serum_metabolites;Cancer
chr19	51677668	51780434	Aging;Quantitative_traits
chr20	1918304	2127609	Hematological_parameters;Cardiovascular
chr20	3150164	3655943	Viral_disease;Miscellaneous
chr20	5913477	6087960	Aging;Viral_disease
chr20	17252515	17449713	Miscellaneous;Serum_metabolites
chr20	25027330	30575482	Autoimmune_disease;Serum_metabolites
chr20	32910718	33885892	Cancer;Serum_metabolites;Neurological_behavioral;Quantitative_traits
chr20	42814687	43037013	Neurological_behavioral;Diabetes
chr20	44531489	44778778	Serum_metabolites;Autoimmune_disease
chr20	57540781	57832099	Hematological_parameters;Cardiovascular;Drug_metabolism
chr20	61994263	62399641	Cancer;Autoimmune_disease
chr21	30957971	31196254	Neurological_behavioral;Cancer
chr21	32815956	33230596	Quantitative_traits;Aging
chr21	35591825	35721560	Cardiovascular;Kidney_lung_liver
chr21	38712718	39086965	Viral_disease;Quantitative_traits
chr21	40455047	40480081	Autoimmune_disease;Serum_metabolites
chr21	43829374	43851877	Autoimmune_disease;Diabetes;Miscellaneous
chr22	21458636	22342992	Autoimmune_disease;Hematological_parameters;Neurological_behavioral
chr22	28236836	29454477	Quantitative_traits;Cancer
chr22	29822899	30404547	Cardiovascular;Cancer
chr22	30404546	30953295	Kidney_lung_liver;Autoimmune_disease;Diabetes;Miscellaneous
chr22	31533224	32326021	Diabetes;Viral_disease
chr22	38448069	38653575	Miscellaneous;Cancer
chr22	39655046	39758253	Autoimmune_disease;Cardiovascular
chr22	40554526	41627654	Miscellaneous;Quantitative_traits
